# Supplementary material for: Computational Analysis of Host–Pathogen Protein Interactions between Humans and Different Strains of Enterohemorrhagic Escherichia coli
Source: Front Cell Infect Microbiol. 2017 Apr 19;7:128. doi: 10.3389/fcimb.2017.00128 (PMC5395655; doi:10.3389/fcimb.2017.00128)
Supplement: Supplementary Table 1 — List of the predicted inter-species PPIs involving human proteins and those from the five studied strains of Escherichia coli. [file Table1.XLS]

## Sheet: Intro
	Supplementary Table: S1
List of predicted Host Pathogen Interactions (HPIs) for the five studied host-pathogen models- A. Identified Host Pathogen Interactions between human and Escherichia coli O157:H7 EC4115 proteins. B. Identified Host Pathogen Interactions between human and Escherichia coli O157:H7 EDL933 proteins. C. Identified Host Pathogen Interactions between human and Escherichia coli O157:H7 Sakai proteins. D.…

## Sheet: EC4115
A. Identified Host Pathogen Interactions between human and Escherichia coli O157:H7 EC4115 proteins.
E. coli Protein	Host Protein
gor	NP_001027537
galE	GALT
btuE	XP_003960853
tesA	DHRS9
tesA	ABCC9
gor	GGTLC1
fliY	ABCC6
gst	XP_001129377
pepD	GGTLC1
artI	ABCG2
artJ	ABCB4
ppiA	SART3
fhuD	ABCA5
livJ	ABCA12
speA	AGMAT
gadB	GGTLC1
btuE	ABCC4
yhdW	ABCC9
gshB	NP_005256
gst	GGT1
ybeJ	ABCB1
gshB	NP_001027537
gsp	XP_003960853
btuE	GGT5
livJ	ABCB6
fepB	ABCB5
nikA	ABCG2
ddpA	ABCG1
yfcG	XP_003960853
tauD	NP_005256
gsp	GGT1
glnH	ABCB1
argT	ABCC4
folA	TYMS
hisJ	ABCB6
tbpA	ABCA9
yadT	ABCG1
ushA	ENPP1
tauD	XP_001129377
btuE	MGST2
gshB	XP_001129377
tauA	ABCA10
fliY	ABCC3
pepN	XP_001129377
sapA	ABCC10
pepN	XP_003960856
cysP	EEF1A2
fepB	ACSM3
ushA	CANT1
cysP	CBS
ushA	PNP
fliY	TAP2
nagB	MPI
tesA	ABCB1
wza	ACP1
fliY	ABCC11
yfcG	NP_005256
artJ	ABCC3
gsp	GGTLC1
sbp	ABCB5
gshA	NP_001027537
ppiA	P3H1
gsp	XP_001129377
pepN	NP_005256
argT	ABCG2
gsp	GGT5
yhdW	ABCB5
fepB	ABCB8
folA	TXNRD3
fkpA	ACVR1
gshA	GGTLC1
livJ	ABCC10
rlpB	ABCB6
sapA	ABCA6
phnD	ABCG1
gdhA	CS
gshB	GGTLC1
folA	ATIC
recD	IDE
fhuD	ABCB5
livJ	ABCG8
pepA	NP_005256
ydcS	ALDH3B1
rlpB	ABCA5
gadB	XP_003960854
artJ	ABCA5
gor	NP_005256
livK	ABCB6
ynjE	CTH
ptr	NPPA
rlpB	ABCC11
fepA	ABCB6
chuT	ABCA5
secA	ALPPL2
yhdW	ABCC10
gshB	GGT1
pstS	ABCB5
tbpA	ABCG4
rlpB	ABCA12
hisJ	ABCB4
ybeJ	ABCA10
fkpA	YY1
gshA	GGT1
ptr	MME
fhuA	ABCG8
hisJ	ABCA9
cirA	ACSM3
btuE	TXNRD3
pepA	NP_001027537
pepA	XP_001129377
argT	ABCA10
yfcG	GGT5
pgm	GALT
sapA	ABCB8
rlpB	ABCB9
argT	ABCC11
gsp	XP_003846351
ushA	GMPS
yihT	PFKL
fepB	ABCA5
rseA	HTRA2
gdhA	GOT1
phnD	ABCC8
eivG	ATP6V1B2
livJ	ABCB1
tesA	DHRS7
nikA	ABCC9
fhuD	ABCG1
tauD	XP_003960853
fliY	ABCC4
tesA	HSD17B11
ygjD	TP53RK
gsiB	ASRGL1
ynjE	GOT2
ptr	NPPB
btuE	NP_001027537
gshA	XP_003846351
ptr	APP
yihT	KHK
gshA	NP_005256
ushA	ENTPD4
tauA	ABCA5
phnD	ABCC3
fepB	ABCB9
oxyR	SOD2
phnD	ABCA10
pepN	NP_001027537
gor	XP_001129377
gshB	GGTLC1
fepB	ABCA2
sapA	ABCB4
pepA	GGTLC1
ppiA	PRLR
gshB	XP_003960853
fepA	ABCC8
rlpB	ABCA2
nikA	ABCB9
gor	GGTLC1
pepB	NP_001027537
sodB	TNF
phnD	ABCA2
ydcS	ALDH3A1
sapA	ABCC4
btuE	GSTA2
fhuD	ABCA2
tbpA	ABCC4
katE	SOD2
artJ	ABCB9
ydcS	ALDH1L1
ggt	GSTZ1
fepB	ABCB4
cysP	NOS3
nikA	ABCC8
mtlD	MPI
yhdW	ABCA9
nikA	ABCC6
livK	ABCG8
ydcS	ABCB5
fliY	ABCA9
ynjE	GOT1
livK	ABCA6
gst	XP_003960853
gsp	GPX4
cysP	NDOR1
sapA	ABCG1
nikA	ABCA12
dsbA	ALPPL2
artI	ABCA10
fliY	ABCB1
tbpA	ABCB4
tbpA	ABCG2
glnH	ABCA5
argT	ABCB4
pepN	XP_003960854
phnD	ABCA9
btuE	ABCG4
ybhE	G6PD
hisJ	ABCB1
gsp	GPX5
fixA	ACAD11
ydcS	ALDH16A1
gshB	XP_003960854
artI	ABCA2
hisJ	ABCA12
pepN	GGTLC1
manA	PFKL
pepA	GGT5
folE	ALPI
fepA	HSD17B11
glnH	ABCB9
fhuA	ABCA10
gshB	GPX5
gdhA	AMT
yhdW	ABCC4
ybeJ	ABCA12
pepB	GGT5
manX	MPI
sapA	ABCB9
pepD	XP_003960856
fhuD	ABCC6
livK	ABCB5
pstS	ABCB1
fepB	ABCC11
ybeJ	ABCB9
gadB	GGT1
ybeJ	ABCB4
rlpB	ABCA10
hisJ	ABCB8
nikA	ABCB8
btuE	XP_003846351
rlpB	ABCC9
yfcG	GPX5
ushA	ATIC
fhuD	ABCG4
rlpB	TAP2
znuA	ABCA6
fliY	ABCG1
flgC	ATP6V1B2
tesA	TAP2
gst	XP_003846351
creC	ALPPL2
artI	ABCB1
sodB	ACO2
fepA	BDH2
manA	PFKFB4
galM	UXS1
pstS	ABCA12
glnH	ABCC4
gsp	XP_003960854
btuE	ALOX5
livK	ABCA9
malS	GBE1
fhuD	TAP2
argT	ABCB6
degS	CFH
livK	ABCA5
tesA	ABCA9
fhuA	ABCB4
pepN	GGT5
tesA	ABCC8
yaeT	DHDDS
argT	ABCA6
rlpB	ABCC6
gshA	XP_003960853
chuT	ABCG1
ptr	UBA52
ygjD	EMCN
yhdW	ABCC11
gor	GGT1
livJ	ABCC11
artI	ABCB5
galU	GALT
fhuD	ABCA9
gdhA	ALDH9A1
fepA	ACSM3
gor	GGT5
argT	ABCB1
gst	GGTLC1
tesA	ABCB4
ybeJ	ABCC11
cysP	ABCB1
ymcA	ACP1
glnH	ABCA10
pstS	ABCB4
pepD	GGTLC1
livK	ABCB4
fhuA	ABCB1
fhuD	ABCG8
artI	ABCC4
ygjD	ANKAR
ydcS	ALDH4A1
glnH	ABCG1
tbpA	ABCC9
glnH	ABCA12
ggt	DLD
pstS	ABCB6
fhuD	ABCB4
artI	ABCA6
livK	ABCC10
tbpA	ABCC6
fhuD	ABCB9
gadB	NP_005256
nikA	ABCA6
artI	ABCC9
pepD	XP_001129377
yhdW	ABCA2
cysP	ABCB5
fepA	SDR9C7
glnH	TAP2
gshA	XP_003960856
fepB	ABCG1
phnD	ABCB5
tbpA	ABCB1
chuT	ABCB6
yajF	MPI
artJ	ABCC8
yfcG	XP_003960856
yddB	ABCD1
fliY	ABCB8
tauA	TAP2
tauA	ABCB6
phnD	ABCB1
tesA	ABCA5
gor	XP_003960853
ansB	GOT1
manA	ITGA2B
folA	PDPR
tesA	ABCA12
fepA	ABCC9
ggt	TXNRD3
yjeE	OSGEPL1
fhuD	ABCA6
creC	ALPI
pgi	MPI
artJ	ABCB6
tesA	ABCG1
artI	ABCB4
pstS	ABCB8
artI	ABCC6
ushA	AMPD3
pstS	ABCC8
ybeJ	ABCC3
glnH	ABCA9
artI	ABCB9
gdhA	CTH
glgA	ALPI
btuE	DLD
fepA	PECR
fliY	ABCA6
pepA	XP_003960853
tauD	NP_001027537
glmM	MPI
livK	ABCA12
ydcS	ALDH9A1
fliY	ABCG2
cysP	ABCB4
glpQ	SLC37A4
speA	ARG2
artI	ABCC11
pepA	XP_003960854
rlpB	ABCA9
ygiS	ABCC8
phnD	ABCC11
fhuA	ABCB9
fepB	ACSM5
glnH	ABCB4
degS	APP
pstS	ABCC11
artJ	ABCB5
pepB	NP_005256
livJ	ABCB8
glnH	ABCA6
livK	ABCB9
phnD	ABCA12
pepN	GGT1
hisJ	ABCG2
tauD	GGT1
fhuD	ABCB1
pepA	XP_003960856
folA	E2F1
ushA	TYMS
flgG	ATP6V1B2
artI	ABCA9
artJ	ABCA9
gsp	NP_005256
hisJ	ABCA10
gst	GGTLC1
ushA	AK7
glnH	ABCB6
nikA	ABCB1
fhuA	ABCG1
chuT	ABCA12
artJ	ABCA6
artI	ABCB6
ggt	GPX5
pepB	GGT1
tauD	XP_003960854
sodB	NFKB1
fepB	ABCA9
livJ	ABCA9
rlpB	ABCB8
artJ	ABCC11
ppiA	FKBP2
tauA	ABCA9
pepB	XP_003960854
gdhA	ALDH3B2
nrfA	CTH
phnD	ABCB9
ybeJ	ABCA9
nikA	ABCA10
rlpB	ABCB1
fhuD	ABCC11
mppA	ABCC8
btuE	GGTLC1
folB	ALPI
btuE	NP_005256
gsp	XP_003960856
hisJ	ABCC4
livK	TAP2
gadB	XP_003846351
argT	ABCA2
tbpA	ABCB5
tbpA	ABCA10
galM	GALT
ahpC	SOD2
tbpA	ABCA12
gshB	GGT5
gshA	XP_001129377
gdhA	ALDH4A1
yhdW	ABCA12
artI	ABCA5
malS	PYGB
glnH	ABCC11
fliY	ABCA12
gst	NP_001027537
phnD	ABCB6
manZ	MPI
gdhA	ALDH3A1
gshA	GGTLC1
livK	ABCG1
yhdW	ABCC3
hisJ	ABCB9
rpoD	OSGEPL1
sapA	ABCA9
yhdW	ABCB6
hisJ	ABCA2
fepB	TAP2
ynjE	CYP3A4
btuB	ABCG1
livK	ABCG4
cysP	ABCB9
glnH	ABCC9
btuB	ABCC4
tesA	ABCG2
livJ	ABCB9
artJ	ABCB8
btuD	GPX4
pepB	GGTLC1
sapA	ABCC6
gsp	NP_001027537
fliY	ABCC8
yhdW	ABCA10
glnH	ABCB8
ppiA	BSG
tauD	GGTLC1
ybeJ	ABCB6
pepD	XP_003960854
tbpA	ABCA2
dsbA	ALPI
pepB	XP_003846351
glnH	ABCB5
fliY	ABCA2
ggt	DPEP1
phnD	ABCC6
yhdW	ABCB9
rlpB	ABCB4
pepD	NP_001027537
fliY	ABCG4
tbpA	ABCB6
gsp	GGTLC1
gshA	GGT5
pepB	XP_003960856
ybeJ	ABCA5
artJ	ABCA12
dppA	DHDDS
ynjE	CCDC6
btuE	GSTZ1
nikA	ABCA5
rimI	OSGEPL1
pepD	XP_003960853
yadT	ABCC4
sapA	ABCA5
pstS	ABCC9
rlpB	LARS2
fhuD	ABCB6
fhuA	ABCC9
fepB	ABCB1
gshA	XP_003960854
yhdW	ABCB4
btuB	ABCG4
hisJ	ABCA6
fhuD	ABCC9
tesA	ABCB9
yfcG	GGTLC1
artJ	ABCA10
secA	ALPI
tauA	ABCA2
artI	ABCB8
artJ	ABCC6
ppiA	CANX
ushA	PDE8A
ggt	LAP3
nikA	ABCG1
pepN	XP_003846351
nikA	ABCG4
rlpB	ABCC8
artI	ABCC3
fepB	ABCA12
btuD	GPX5
ushA	DCTD
artI	ABCA12
pepA	GGTLC1
gadB	XP_001129377
folE	ALPPL2
pepD	NP_005256
glpQ	SLC37A2
glpQ	SLC37A3
hisJ	ABCB5
yadT	ABCG4
blc	LEPR
pstS	TAP2
nikA	ABCC4
pstS	ABCA10
pepB	XP_001129377
pstS	ABCC3
ybeJ	ABCA2
gst	XP_003960854
gor	XP_003960856
argT	ABCB9
ansB	GOT2
argT	ABCB5
glgA	ALPPL2
artI	ABCC8
sapA	ABCG4
tauA	ABCB5
fepB	ABCB6
livK	ABCB1
ushA	ENTPD8
pepD	GGT1
dnaG	OSGEPL1
fepA	ABCB9
gst	GPX4
ushA	MPP4
ydcS	ALDH3B2
katG	SOD2
artJ	ABCA2
livJ	ABCG1
fepB	ABCC9
fepA	ABCA6
fepB	ABCG4
tbpA	ABCB8
znuA	ABCA12
yfcG	GGT1
phnD	ABCB8
glnH	ABCC6
fhuA	TAP2
fhuD	ABCA10
pepN	GGTLC1
livJ	ABCA5
gdhA	ASNS
gdhA	ALDH5A1
tesA	ABCA6
livJ	ABCB5
fepB	ABCA10
yhdW	ABCA6
glnH	ABCC3
ybeJ	ABCG2
argT	ABCB8
hisJ	ABCC8
fhuA	ABCC11
sodB	PRDX4
rlpB	ABCB5
tauA	ABCA6
htrA	HTRA2
pepB	XP_003960853
gdhA	OGDH
ppiA	PRL
hlyA	ABCB5
fepA	ABCG1
livK	ABCA2
degS	PINK1
chuT	ABCC9
tesA	ABCB6
pstS	ABCA9
hisJ	ABCC11
fliY	ABCA5
tbpA	ABCB9
pepD	XP_003846351
sbp	EEF1A2
rlpB	ABCG1
cirA	ACSM5
btuE	XP_003960856
livJ	ABCB4
fepA	ABCB8
argT	ABCA9
ybeJ	ABCA6
pepB	GGTLC1
artJ	ABCC9
cysP	POR
ushA	AK2
yaeT	MRPS2
tbpA	ABCA5
btuE	XP_003960854
ybeJ	ABCB5
phnD	ABCA5
cysP	TAP2
livJ	ABCA2
tesA	ABCG8
sodA	GPX4
sodA	GPX5
tesA	ABCB5
yfcG	GPX4
pepD	GGT5
ptr	INS-IGF2
fkpA	PPIA
fliY	ABCC10
livK	ABCA10
yfcG	NP_001027537
sapA	ABCB5
tauD	GGT5
ushA	CASK
sapA	ABCB1
tbpA	ABCG1
tauA	ABCA12
gshB	GPX4
livJ	ABCG4
fhuA	ABCG4
gadB	XP_003960853
btuE	GGTLC1
gadB	GGTLC1
degS	MAPK14
ushA	MPP6
ydcS	ALDH5A1
artJ	ABCB1
fepA	HSD17B8
livK	ABCC11
chuT	ABCB4
tbpA	TAP2
yhdW	ABCB1
phnD	ABCA6
yhdW	ABCB8
fhuD	ABCB8
yccZ	ACP1
phnD	ABCB4
ushA	AK1
rlpB	ABCC4
pepA	GGT1
yfcG	XP_001129377
recB	IDE
phnD	ABCC4
gor	XP_003960854
tesA	ABCA10
ptr	TGFA
ushA	AMPD1
ushA	MPP2
cpsG	MPI
tbpA	ABCA6
tbpA	ABCC3
rlpB	ABCG4
fhuD	ABCC8
btuE	XP_001129377
ybhE	H6PD
fliY	ABCB6
gadB	XP_003960856
gdhA	GOT2
folA	DLD
pstS	ABCA6
tesA	SDR9C7
manY	MPI
fepB	ABCG8
rlpB	ABCA6
tauD	XP_003960856
fhuA	ABCB5
gshB	XP_003846351
gadB	GGT5
fliY	ABCB4
fliY	ABCB5
ushA	AK5
fepB	ABCC8
yfcG	GGTLC1
livK	ABCB8
folA	AMT
ybeJ	ABCC9
fepA	ACSM5
livJ	ABCA6
chuT	ABCC4
ushA	NMNAT2
pepN	XP_003960853
ybeJ	ABCC4
gst	XP_003960856
ushA	ENTPD1
hisJ	ABCC9
chuT	ABCB1
yhdW	ABCC6
pepA	XP_003846351
gst	NP_005256
gdhA	ALDH1A1
tauD	XP_003846351
fhuD	ABCA12
artJ	ABCC4
btuE	ABCG1
ushA	IMPDH1
sapA	ABCA10
ushA	CD38
gor	GPX5
fixA	ACADM
livJ	TAP2
fliY	ABCG8
fepB	ABCA6
chuT	ABCB9
ppiA	YY1
fhuA	ABCB6
btuE	GGT1
livJ	ABCA10
gst	GGT5
glnH	ABCG2
fepB	ABCC6
pOMP1	ABCB5
fliY	ABCC9
tauD	GGTLC1
blc	APOA2
znuA	ABCA9
gst	GPX5
gshB	XP_003960856
ggt	GPX4
tesA	ABCA2
pfkA	MPI
ybeJ	TAP2
ybeJ	ABCB8
glnH	ABCA2
gor	XP_003846351
gadB	NP_001027537
nikA	ABCA9
yfcG	XP_003960854
chuT	ABCB8
fliY	ABCB9
soxR	SOD2
tesA	ABCB8
yfcG	XP_003846351
surA	FBXO3
argT	ABCA12
yeaZ	OSGEPL1
fliY	ABCA10
gor	GPX4
folB	ALPPL2
phnD	ABCC9
ydcS	ALDH1A1
gdhA	PDPR
tesA	SDR16C5
oppA	ABCC8
hyfA	NDUFS2
nikA	ABCB4

## Sheet: EDL933
B. Identified Host Pathogen Interactions between human and Escherichia coli O157:H7 EDL933 proteins.
E. coli Protein	Host Protein
gor	NP_001027537
ycjM	PYGB
galE	GALT
btuE	XP_003960853
tesA	DHRS9
tesA	ABCC9
gor	GGTLC1
fliY	ABCC6
gst	XP_001129377
pepD	GGTLC1
artI	ABCG2
artJ	ABCB4
ppiA	SART3
fhuD	ABCA5
livJ	ABCA12
speA	AGMAT
gadB	GGTLC1
btuE	ABCC4
gshB	NP_005256
yhdW	ABCC9
gst	GGT1
ybeJ	ABCB1
gshB	NP_001027537
gsp	XP_003960853
btuE	GGT5
livJ	ABCB6
fepB	ABCB5
nikA	ABCG2
ddpA	ABCG1
yfcG	XP_003960853
tauD	NP_005256
gsp	GGT1
glnH	ABCB1
argT	ABCC4
folA	TYMS
hisJ	ABCB6
tbpA	ABCA9
yadT	ABCG1
ushA	ENPP1
tauD	XP_001129377
btuE	MGST2
gshB	XP_001129377
tauA	ABCA10
fliY	ABCC3
pepN	XP_001129377
sapA	ABCC10
pepN	XP_003960856
cysP	EEF1A2
fepB	ACSM3
ushA	CANT1
cysP	CBS
ushA	PNP
fliY	TAP2
nagB	MPI
tesA	ABCB1
wza	ACP1
fliY	ABCC11
yfcG	NP_005256
artJ	ABCC3
gsp	GGTLC1
sbp	ABCB5
ppiA	P3H1
gshA	NP_001027537
gsp	XP_001129377
pepN	NP_005256
argT	ABCG2
gsp	GGT5
yhdW	ABCB5
fepB	ABCB8
folA	TXNRD3
fkpA	ACVR1
gshA	GGTLC1
livJ	ABCC10
rlpB	ABCB6
sapA	ABCA6
phnD	ABCG1
gdhA	CS
folA	ATIC
gshB	GGTLC1
recD	IDE
fhuD	ABCB5
livJ	ABCG8
ydcS	ALDH3B1
pepA	NP_005256
rlpB	ABCA5
gadB	XP_003960854
artJ	ABCA5
gor	NP_005256
livK	ABCB6
ynjE	CTH
ptr	NPPA
rlpB	ABCC11
fepA	ABCB6
chuT	ABCA5
secA	ALPPL2
yhdW	ABCC10
gshB	GGT1
pstS	ABCB5
tbpA	ABCG4
rlpB	ABCA12
hisJ	ABCB4
ybeJ	ABCA10
fkpA	YY1
gshA	GGT1
ptr	MME
fhuA	ABCG8
cirA	ACSM3
hisJ	ABCA9
btuE	TXNRD3
pepA	NP_001027537
pepA	XP_001129377
argT	ABCA10
yfcG	GGT5
pgm	GALT
ybeQ	SYVN1
sapA	ABCB8
rlpB	ABCB9
argT	ABCC11
gsp	XP_003846351
ushA	GMPS
yihT	PFKL
fepB	ABCA5
rseA	HTRA2
gdhA	GOT1
phnD	ABCC8
eivG	ATP6V1B2
livJ	ABCB1
tesA	DHRS7
nikA	ABCC9
fhuD	ABCG1
tauD	XP_003960853
ybeQ	UBE2J1
tesA	HSD17B11
fliY	ABCC4
ynjE	GOT2
ygjD	TP53RK
gsiB	ASRGL1
ptr	NPPB
btuE	NP_001027537
gshA	XP_003846351
ptr	APP
yihT	KHK
gshA	NP_005256
ushA	ENTPD4
tauA	ABCA5
phnD	ABCC3
fepB	ABCB9
oxyR	SOD2
phnD	ABCA10
gor	XP_001129377
pepN	NP_001027537
gshB	GGTLC1
ucp1	ABCB4
fepB	ABCA2
sapA	ABCB4
ppiA	PRLR
pepA	GGTLC1
fepA	ABCC8
gshB	XP_003960853
rlpB	ABCA2
nikA	ABCB9
gor	GGTLC1
pepB	NP_001027537
sodB	TNF
phnD	ABCA2
ydcS	ALDH3A1
sapA	ABCC4
btuE	GSTA2
fhuD	ABCA2
tbpA	ABCC4
katE	SOD2
artJ	ABCB9
ydcS	ALDH1L1
ggt	GSTZ1
fepB	ABCB4
cysP	NOS3
nikA	ABCC8
mtlD	MPI
yhdW	ABCA9
nikA	ABCC6
livK	ABCG8
ydcS	ABCB5
fliY	ABCA9
ynjE	GOT1
livK	ABCA6
gst	XP_003960853
gsp	GPX4
cysP	NDOR1
sapA	ABCG1
nikA	ABCA12
dsbA	ALPPL2
artI	ABCA10
fliY	ABCB1
tbpA	ABCB4
tbpA	ABCG2
glnH	ABCA5
argT	ABCB4
phnD	ABCA9
pepN	XP_003960854
btuE	ABCG4
ybhE	G6PD
hisJ	ABCB1
gsp	GPX5
fixA	ACAD11
ydcS	ALDH16A1
gshB	XP_003960854
ucp1	ABCB8
artI	ABCA2
pepN	GGTLC1
hisJ	ABCA12
manA	PFKL
pepA	GGT5
folE	ALPI
fepA	HSD17B11
glnH	ABCB9
fhuA	ABCA10
gshB	GPX5
gdhA	AMT
yhdW	ABCC4
ybeJ	ABCA12
pepB	GGT5
pepD	XP_003960856
manX	MPI
sapA	ABCB9
fhuD	ABCC6
livK	ABCB5
fepB	ABCC11
ybeJ	ABCB9
pstS	ABCB1
gadB	GGT1
ybeJ	ABCB4
rlpB	ABCA10
hisJ	ABCB8
nikA	ABCB8
btuE	XP_003846351
rlpB	ABCC9
yfcG	GPX5
ushA	ATIC
fhuD	ABCG4
rlpB	TAP2
znuA	ABCA6
fliY	ABCG1
flgC	ATP6V1B2
tesA	TAP2
creC	ALPPL2
gst	XP_003846351
artI	ABCB1
sodB	ACO2
fepA	BDH2
manA	PFKFB4
galM	UXS1
pstS	ABCA12
glnH	ABCC4
btuE	ALOX5
gsp	XP_003960854
livK	ABCA9
malS	GBE1
fhuD	TAP2
argT	ABCB6
degS	CFH
livK	ABCA5
tesA	ABCA9
fhuA	ABCB4
pepN	GGT5
tesA	ABCC8
yaeT	DHDDS
argT	ABCA6
rlpB	ABCC6
gshA	XP_003960853
chuT	ABCG1
ptr	UBA52
ygjD	EMCN
yhdW	ABCC11
gor	GGT1
livJ	ABCC11
artI	ABCB5
galU	GALT
gdhA	ALDH9A1
fhuD	ABCA9
fepA	ACSM3
gor	GGT5
argT	ABCB1
gst	GGTLC1
tesA	ABCB4
cysP	ABCB1
ymcA	ACP1
ybeJ	ABCC11
pepD	GGTLC1
glnH	ABCA10
pstS	ABCB4
livK	ABCB4
fhuA	ABCB1
fhuD	ABCG8
artI	ABCC4
ygjD	ANKAR
ydcS	ALDH4A1
tbpA	ABCC9
glnH	ABCG1
glnH	ABCA12
ggt	DLD
pstS	ABCB6
fhuD	ABCB4
artI	ABCA6
livK	ABCC10
tbpA	ABCC6
fhuD	ABCB9
nikA	ABCA6
gadB	NP_005256
artI	ABCC9
pepD	XP_001129377
yhdW	ABCA2
cysP	ABCB5
fepA	SDR9C7
glnH	TAP2
gshA	XP_003960856
tbpA	ABCB1
fepB	ABCG1
phnD	ABCB5
chuT	ABCB6
yajF	MPI
artJ	ABCC8
yfcG	XP_003960856
yddB	ABCD1
fliY	ABCB8
tauA	TAP2
tauA	ABCB6
phnD	ABCB1
tesA	ABCA5
gor	XP_003960853
ansB	GOT1
manA	ITGA2B
folA	PDPR
tesA	ABCA12
ggt	TXNRD3
fepA	ABCC9
yjeE	OSGEPL1
fhuD	ABCA6
creC	ALPI
pgi	MPI
artJ	ABCB6
artI	ABCB4
tesA	ABCG1
pstS	ABCB8
artI	ABCC6
ushA	AMPD3
ybeQ	OS9
pstS	ABCC8
ybeJ	ABCC3
glnH	ABCA9
artI	ABCB9
gdhA	CTH
fepA	PECR
glgA	ALPI
btuE	DLD
fliY	ABCA6
pepA	XP_003960853
glmM	MPI
livK	ABCA12
tauD	NP_001027537
ydcS	ALDH9A1
cysP	ABCB4
fliY	ABCG2
glpQ	SLC37A4
ucp1	ABCB1
speA	ARG2
artI	ABCC11
pepA	XP_003960854
rlpB	ABCA9
ygiS	ABCC8
phnD	ABCC11
fhuA	ABCB9
fepB	ACSM5
glnH	ABCB4
degS	APP
pstS	ABCC11
ybeQ	DERL1
artJ	ABCB5
livJ	ABCB8
glnH	ABCA6
pepB	NP_005256
livK	ABCB9
phnD	ABCA12
pepN	GGT1
tauD	GGT1
hisJ	ABCG2
fhuD	ABCB1
pepA	XP_003960856
folA	E2F1
ushA	TYMS
flgG	ATP6V1B2
artI	ABCA9
gsp	NP_005256
artJ	ABCA9
gst	GGTLC1
hisJ	ABCA10
ushA	AK7
glnH	ABCB6
nikA	ABCB1
chuT	ABCA12
fhuA	ABCG1
ucp1	ABCA12
artJ	ABCA6
artI	ABCB6
ggt	GPX5
pepB	GGT1
tauD	XP_003960854
sodB	NFKB1
rlpB	ABCB8
livJ	ABCA9
fepB	ABCA9
artJ	ABCC11
ppiA	FKBP2
tauA	ABCA9
gdhA	ALDH3B2
pepB	XP_003960854
nikA	ABCA10
phnD	ABCB9
ybeJ	ABCA9
nrfA	CTH
rlpB	ABCB1
fhuD	ABCC11
mppA	ABCC8
btuE	GGTLC1
folB	ALPI
btuE	NP_005256
gsp	XP_003960856
hisJ	ABCC4
livK	TAP2
gadB	XP_003846351
argT	ABCA2
tbpA	ABCA10
tbpA	ABCB5
tbpA	ABCA12
ahpC	SOD2
galM	GALT
gshB	GGT5
gshA	XP_001129377
yhdW	ABCA12
gdhA	ALDH4A1
artI	ABCA5
malS	PYGB
glnH	ABCC11
fliY	ABCA12
gst	NP_001027537
phnD	ABCB6
manZ	MPI
gdhA	ALDH3A1
gshA	GGTLC1
yhdW	ABCC3
livK	ABCG1
hisJ	ABCB9
rpoD	OSGEPL1
sapA	ABCA9
yhdW	ABCB6
hisJ	ABCA2
fepB	TAP2
livK	ABCG4
ynjE	CYP3A4
btuB	ABCG1
cysP	ABCB9
glnH	ABCC9
btuB	ABCC4
tesA	ABCG2
livJ	ABCB9
artJ	ABCB8
btuD	GPX4
sapA	ABCC6
pepB	GGTLC1
gsp	NP_001027537
fliY	ABCC8
yhdW	ABCA10
ppiA	BSG
tauD	GGTLC1
glnH	ABCB8
pepD	XP_003960854
ybeJ	ABCB6
tbpA	ABCA2
pepB	XP_003846351
dsbA	ALPI
glnH	ABCB5
fliY	ABCA2
ggt	DPEP1
phnD	ABCC6
yhdW	ABCB9
rlpB	ABCB4
pepD	NP_001027537
fliY	ABCG4
tbpA	ABCB6
gsp	GGTLC1
gshA	GGT5
pepB	XP_003960856
ybeJ	ABCA5
artJ	ABCA12
dppA	DHDDS
ynjE	CCDC6
btuE	GSTZ1
nikA	ABCA5
rimI	OSGEPL1
yadT	ABCC4
pepD	XP_003960853
sapA	ABCA5
pstS	ABCC9
rlpB	LARS2
fhuD	ABCB6
fhuA	ABCC9
fepB	ABCB1
gshA	XP_003960854
yhdW	ABCB4
btuB	ABCG4
fhuD	ABCC9
hisJ	ABCA6
tesA	ABCB9
yfcG	GGTLC1
secA	ALPI
artJ	ABCA10
tauA	ABCA2
artJ	ABCC6
artI	ABCB8
ppiA	CANX
ushA	PDE8A
ggt	LAP3
nikA	ABCG1
pepN	XP_003846351
nikA	ABCG4
rlpB	ABCC8
artI	ABCC3
btuD	GPX5
fepB	ABCA12
artI	ABCA12
pepA	GGTLC1
ushA	DCTD
gadB	XP_001129377
folE	ALPPL2
pepD	NP_005256
glpQ	SLC37A2
glpQ	SLC37A3
hisJ	ABCB5
yadT	ABCG4
blc	LEPR
pstS	TAP2
nikA	ABCC4
pstS	ABCA10
pepB	XP_001129377
pstS	ABCC3
ybeJ	ABCA2
gst	XP_003960854
gor	XP_003960856
argT	ABCB9
ansB	GOT2
argT	ABCB5
artI	ABCC8
glgA	ALPPL2
sapA	ABCG4
tauA	ABCB5
fepB	ABCB6
livK	ABCB1
ushA	ENTPD8
pepD	GGT1
dnaG	OSGEPL1
fepA	ABCB9
ushA	MPP4
ydcS	ALDH3B2
gst	GPX4
katG	SOD2
artJ	ABCA2
livJ	ABCG1
fepB	ABCC9
fepB	ABCG4
fepA	ABCA6
tbpA	ABCB8
znuA	ABCA12
yfcG	GGT1
phnD	ABCB8
glnH	ABCC6
fhuA	TAP2
fhuD	ABCA10
pepN	GGTLC1
livJ	ABCA5
gdhA	ASNS
gdhA	ALDH5A1
tesA	ABCA6
fepB	ABCA10
livJ	ABCB5
yhdW	ABCA6
ybeJ	ABCG2
glnH	ABCC3
argT	ABCB8
hisJ	ABCC8
fhuA	ABCC11
sodB	PRDX4
rlpB	ABCB5
tauA	ABCA6
htrA	HTRA2
pepB	XP_003960853
gdhA	OGDH
ppiA	PRL
hlyA	ABCB5
fepA	ABCG1
livK	ABCA2
degS	PINK1
chuT	ABCC9
tesA	ABCB6
pstS	ABCA9
hisJ	ABCC11
fliY	ABCA5
tbpA	ABCB9
pepD	XP_003846351
sbp	EEF1A2
cirA	ACSM5
rlpB	ABCG1
btuE	XP_003960856
livJ	ABCB4
fepA	ABCB8
argT	ABCA9
ybeJ	ABCA6
pepB	GGTLC1
artJ	ABCC9
ushA	AK2
cysP	POR
yaeT	MRPS2
tbpA	ABCA5
btuE	XP_003960854
ybeJ	ABCB5
phnD	ABCA5
cysP	TAP2
sodA	GPX4
tesA	ABCG8
livJ	ABCA2
sodA	GPX5
yfcG	GPX4
tesA	ABCB5
pepD	GGT5
ptr	INS-IGF2
fkpA	PPIA
fliY	ABCC10
livK	ABCA10
yfcG	NP_001027537
sapA	ABCB5
tauD	GGT5
ushA	CASK
sapA	ABCB1
tauA	ABCA12
tbpA	ABCG1
gshB	GPX4
livJ	ABCG4
gadB	XP_003960853
fhuA	ABCG4
btuE	GGTLC1
gadB	GGTLC1
ushA	MPP6
degS	MAPK14
uidC	GUSB
ydcS	ALDH5A1
artJ	ABCB1
fepA	HSD17B8
tbpA	TAP2
chuT	ABCB4
livK	ABCC11
yhdW	ABCB1
phnD	ABCA6
fhuD	ABCB8
yhdW	ABCB8
yccZ	ACP1
ucp1	ABCB5
phnD	ABCB4
ushA	AK1
rlpB	ABCC4
recB	IDE
yfcG	XP_001129377
pepA	GGT1
tesA	ABCA10
gor	XP_003960854
phnD	ABCC4
ptr	TGFA
ushA	AMPD1
ushA	MPP2
cpsG	MPI
tbpA	ABCA6
rlpB	ABCG4
tbpA	ABCC3
fhuD	ABCC8
ybhE	H6PD
btuE	XP_001129377
fliY	ABCB6
gdhA	GOT2
gadB	XP_003960856
pstS	ABCA6
folA	DLD
tesA	SDR9C7
manY	MPI
fepB	ABCG8
tauD	XP_003960856
rlpB	ABCA6
fhuA	ABCB5
gshB	XP_003846351
gadB	GGT5
fliY	ABCB4
fliY	ABCB5
ushA	AK5
fepB	ABCC8
yfcG	GGTLC1
livK	ABCB8
folA	AMT
ybeJ	ABCC9
fepA	ACSM5
livJ	ABCA6
ushA	NMNAT2
chuT	ABCC4
ybeJ	ABCC4
pepN	XP_003960853
ushA	ENTPD1
gst	XP_003960856
hisJ	ABCC9
chuT	ABCB1
pepA	XP_003846351
yhdW	ABCC6
gst	NP_005256
tauD	XP_003846351
gdhA	ALDH1A1
fhuD	ABCA12
artJ	ABCC4
btuE	ABCG1
ushA	IMPDH1
sapA	ABCA10
ushA	CD38
gor	GPX5
fixA	ACADM
livJ	TAP2
fliY	ABCG8
fepB	ABCA6
chuT	ABCB9
ppiA	YY1
fhuA	ABCB6
btuE	GGT1
livJ	ABCA10
gst	GGT5
glnH	ABCG2
fepB	ABCC6
pOMP1	ABCB5
fliY	ABCC9
tauD	GGTLC1
blc	APOA2
znuA	ABCA9
gst	GPX5
tesA	ABCA2
ggt	GPX4
gshB	XP_003960856
pfkA	MPI
ybeJ	TAP2
ybeJ	ABCB8
glnH	ABCA2
gor	XP_003846351
gadB	NP_001027537
nikA	ABCA9
yfcG	XP_003960854
chuT	ABCB8
fliY	ABCB9
soxR	SOD2
tesA	ABCB8
yfcG	XP_003846351
argT	ABCA12
surA	FBXO3
yeaZ	OSGEPL1
fliY	ABCA10
folB	ALPPL2
gor	GPX4
phnD	ABCC9
ydcS	ALDH1A1
gdhA	PDPR
tesA	SDR16C5
oppA	ABCC8
hyfA	NDUFS2
nikA	ABCB4

## Sheet: Sakai
C. Identified Host Pathogen Interactions between human and Escherichia coli O157:H7 Sakai proteins.
E. coli Protein	Host Protein
gor	NP_001027537
galE	GALT
btuE	XP_003960853
tesA	DHRS9
tesA	ABCC9
gor	GGTLC1
fliY	ABCC6
gst	XP_001129377
pepD	GGTLC1
artI	ABCG2
artJ	ABCB4
ppiA	SART3
fhuD	ABCA5
livJ	ABCA12
speA	AGMAT
gadB	GGTLC1
btuE	ABCC4
gshB	NP_005256
yhdW	ABCC9
gst	GGT1
ybeJ	ABCB1
gshB	NP_001027537
gsp	XP_003960853
btuE	GGT5
livJ	ABCB6
fepB	ABCB5
nikA	ABCG2
ddpA	ABCG1
yfcG	XP_003960853
tauD	NP_005256
gsp	GGT1
glnH	ABCB1
argT	ABCC4
folA	TYMS
hisJ	ABCB6
tbpA	ABCA9
yadT	ABCG1
ushA	ENPP1
tauD	XP_001129377
btuE	MGST2
gshB	XP_001129377
tauA	ABCA10
fliY	ABCC3
pepN	XP_001129377
sapA	ABCC10
pepN	XP_003960856
cysP	EEF1A2
fepB	ACSM3
ushA	CANT1
cysP	CBS
ushA	PNP
fliY	TAP2
nagB	MPI
tesA	ABCB1
wza	ACP1
fliY	ABCC11
yfcG	NP_005256
artJ	ABCC3
gsp	GGTLC1
sbp	ABCB5
ppiA	P3H1
gshA	NP_001027537
gsp	XP_001129377
pepN	NP_005256
argT	ABCG2
gsp	GGT5
yhdW	ABCB5
fepB	ABCB8
folA	TXNRD3
fkpA	ACVR1
gshA	GGTLC1
livJ	ABCC10
rlpB	ABCB6
sapA	ABCA6
phnD	ABCG1
gdhA	CS
folA	ATIC
gshB	GGTLC1
recD	IDE
fhuD	ABCB5
livJ	ABCG8
ydcS	ALDH3B1
pepA	NP_005256
rlpB	ABCA5
gadB	XP_003960854
artJ	ABCA5
gor	NP_005256
livK	ABCB6
ynjE	CTH
ptr	NPPA
rlpB	ABCC11
fepA	ABCB6
chuT	ABCA5
secA	ALPPL2
yhdW	ABCC10
gshB	GGT1
pstS	ABCB5
tbpA	ABCG4
rlpB	ABCA12
hisJ	ABCB4
ybeJ	ABCA10
fkpA	YY1
gshA	GGT1
ptr	MME
fhuA	ABCG8
cirA	ACSM3
hisJ	ABCA9
btuE	TXNRD3
pepA	NP_001027537
pepA	XP_001129377
argT	ABCA10
yfcG	GGT5
pgm	GALT
ybeQ	SYVN1
sapA	ABCB8
rlpB	ABCB9
argT	ABCC11
gsp	XP_003846351
ushA	GMPS
yihT	PFKL
fepB	ABCA5
rseA	HTRA2
gdhA	GOT1
phnD	ABCC8
eivG	ATP6V1B2
livJ	ABCB1
tesA	DHRS7
nikA	ABCC9
fhuD	ABCG1
tauD	XP_003960853
ybeQ	UBE2J1
tesA	HSD17B11
fliY	ABCC4
ynjE	GOT2
ygjD	TP53RK
gsiB	ASRGL1
ptr	NPPB
btuE	NP_001027537
gshA	XP_003846351
ptr	APP
yihT	KHK
gshA	NP_005256
ushA	ENTPD4
tauA	ABCA5
phnD	ABCC3
fepB	ABCB9
oxyR	SOD2
phnD	ABCA10
gor	XP_001129377
pepN	NP_001027537
gshB	GGTLC1
ucp1	ABCB4
fepB	ABCA2
sapA	ABCB4
ppiA	PRLR
pepA	GGTLC1
fepA	ABCC8
gshB	XP_003960853
rlpB	ABCA2
nikA	ABCB9
gor	GGTLC1
pepB	NP_001027537
sodB	TNF
phnD	ABCA2
ydcS	ALDH3A1
sapA	ABCC4
btuE	GSTA2
fhuD	ABCA2
tbpA	ABCC4
katE	SOD2
artJ	ABCB9
ydcS	ALDH1L1
ggt	GSTZ1
fepB	ABCB4
cysP	NOS3
nikA	ABCC8
mtlD	MPI
yhdW	ABCA9
nikA	ABCC6
livK	ABCG8
ydcS	ABCB5
fliY	ABCA9
ynjE	GOT1
livK	ABCA6
gst	XP_003960853
gsp	GPX4
cysP	NDOR1
sapA	ABCG1
nikA	ABCA12
dsbA	ALPPL2
artI	ABCA10
fliY	ABCB1
tbpA	ABCB4
tbpA	ABCG2
glnH	ABCA5
argT	ABCB4
phnD	ABCA9
pepN	XP_003960854
btuE	ABCG4
ybhE	G6PD
hisJ	ABCB1
gsp	GPX5
fixA	ACAD11
ydcS	ALDH16A1
gshB	XP_003960854
ucp1	ABCB8
artI	ABCA2
pepN	GGTLC1
hisJ	ABCA12
manA	PFKL
pepA	GGT5
folE	ALPI
fepA	HSD17B11
glnH	ABCB9
fhuA	ABCA10
gshB	GPX5
gdhA	AMT
yhdW	ABCC4
ybeJ	ABCA12
pepB	GGT5
pepD	XP_003960856
manX	MPI
sapA	ABCB9
fhuD	ABCC6
livK	ABCB5
fepB	ABCC11
ybeJ	ABCB9
pstS	ABCB1
gadB	GGT1
ybeJ	ABCB4
rlpB	ABCA10
hisJ	ABCB8
nikA	ABCB8
btuE	XP_003846351
rlpB	ABCC9
yfcG	GPX5
ushA	ATIC
fhuD	ABCG4
rlpB	TAP2
znuA	ABCA6
fliY	ABCG1
flgC	ATP6V1B2
tesA	TAP2
creC	ALPPL2
gst	XP_003846351
artI	ABCB1
sodB	ACO2
fepA	BDH2
manA	PFKFB4
galM	UXS1
pstS	ABCA12
glnH	ABCC4
btuE	ALOX5
gsp	XP_003960854
livK	ABCA9
malS	GBE1
fhuD	TAP2
argT	ABCB6
degS	CFH
livK	ABCA5
tesA	ABCA9
fhuA	ABCB4
pepN	GGT5
tesA	ABCC8
yaeT	DHDDS
argT	ABCA6
rlpB	ABCC6
gshA	XP_003960853
chuT	ABCG1
ptr	UBA52
ygjD	EMCN
yhdW	ABCC11
gor	GGT1
livJ	ABCC11
artI	ABCB5
galU	GALT
gdhA	ALDH9A1
fhuD	ABCA9
fepA	ACSM3
gor	GGT5
argT	ABCB1
gst	GGTLC1
tesA	ABCB4
cysP	ABCB1
ymcA	ACP1
ybeJ	ABCC11
pepD	GGTLC1
glnH	ABCA10
pstS	ABCB4
livK	ABCB4
fhuA	ABCB1
fhuD	ABCG8
artI	ABCC4
ygjD	ANKAR
ydcS	ALDH4A1
tbpA	ABCC9
glnH	ABCG1
glnH	ABCA12
ggt	DLD
pstS	ABCB6
fhuD	ABCB4
artI	ABCA6
livK	ABCC10
tbpA	ABCC6
fhuD	ABCB9
nikA	ABCA6
gadB	NP_005256
artI	ABCC9
pepD	XP_001129377
yhdW	ABCA2
cysP	ABCB5
fepA	SDR9C7
glnH	TAP2
gshA	XP_003960856
tbpA	ABCB1
fepB	ABCG1
phnD	ABCB5
chuT	ABCB6
yajF	MPI
artJ	ABCC8
yfcG	XP_003960856
yddB	ABCD1
fliY	ABCB8
tauA	TAP2
tauA	ABCB6
phnD	ABCB1
tesA	ABCA5
gor	XP_003960853
ansB	GOT1
manA	ITGA2B
folA	PDPR
tesA	ABCA12
ggt	TXNRD3
fepA	ABCC9
yjeE	OSGEPL1
fhuD	ABCA6
creC	ALPI
pgi	MPI
artJ	ABCB6
artI	ABCB4
tesA	ABCG1
pstS	ABCB8
artI	ABCC6
ushA	AMPD3
ybeQ	OS9
pstS	ABCC8
ybeJ	ABCC3
glnH	ABCA9
artI	ABCB9
gdhA	CTH
fepA	PECR
glgA	ALPI
btuE	DLD
fliY	ABCA6
pepA	XP_003960853
glmM	MPI
livK	ABCA12
tauD	NP_001027537
ydcS	ALDH9A1
cysP	ABCB4
fliY	ABCG2
glpQ	SLC37A4
ucp1	ABCB1
speA	ARG2
artI	ABCC11
pepA	XP_003960854
rlpB	ABCA9
ygiS	ABCC8
phnD	ABCC11
fhuA	ABCB9
fepB	ACSM5
glnH	ABCB4
degS	APP
pstS	ABCC11
ybeQ	DERL1
artJ	ABCB5
livJ	ABCB8
glnH	ABCA6
pepB	NP_005256
livK	ABCB9
phnD	ABCA12
pepN	GGT1
tauD	GGT1
hisJ	ABCG2
fhuD	ABCB1
pepA	XP_003960856
folA	E2F1
ushA	TYMS
flgG	ATP6V1B2
artI	ABCA9
gsp	NP_005256
artJ	ABCA9
gst	GGTLC1
hisJ	ABCA10
ushA	AK7
glnH	ABCB6
nikA	ABCB1
chuT	ABCA12
fhuA	ABCG1
ucp1	ABCA12
artJ	ABCA6
artI	ABCB6
ggt	GPX5
pepB	GGT1
tauD	XP_003960854
sodB	NFKB1
rlpB	ABCB8
livJ	ABCA9
fepB	ABCA9
artJ	ABCC11
ppiA	FKBP2
tauA	ABCA9
gdhA	ALDH3B2
pepB	XP_003960854
nikA	ABCA10
phnD	ABCB9
ybeJ	ABCA9
nrfA	CTH
rlpB	ABCB1
fhuD	ABCC11
mppA	ABCC8
btuE	GGTLC1
folB	ALPI
btuE	NP_005256
gsp	XP_003960856
hisJ	ABCC4
livK	TAP2
gadB	XP_003846351
argT	ABCA2
tbpA	ABCA10
tbpA	ABCB5
tbpA	ABCA12
ahpC	SOD2
galM	GALT
gshB	GGT5
gshA	XP_001129377
yhdW	ABCA12
gdhA	ALDH4A1
artI	ABCA5
malS	PYGB
glnH	ABCC11
fliY	ABCA12
gst	NP_001027537
phnD	ABCB6
manZ	MPI
gdhA	ALDH3A1
gshA	GGTLC1
yhdW	ABCC3
livK	ABCG1
hisJ	ABCB9
rpoD	OSGEPL1
sapA	ABCA9
yhdW	ABCB6
hisJ	ABCA2
fepB	TAP2
livK	ABCG4
ynjE	CYP3A4
btuB	ABCG1
cysP	ABCB9
glnH	ABCC9
btuB	ABCC4
tesA	ABCG2
livJ	ABCB9
artJ	ABCB8
btuD	GPX4
sapA	ABCC6
pepB	GGTLC1
gsp	NP_001027537
fliY	ABCC8
yhdW	ABCA10
ppiA	BSG
tauD	GGTLC1
glnH	ABCB8
pepD	XP_003960854
ybeJ	ABCB6
tbpA	ABCA2
pepB	XP_003846351
dsbA	ALPI
glnH	ABCB5
fliY	ABCA2
ggt	DPEP1
phnD	ABCC6
yhdW	ABCB9
rlpB	ABCB4
pepD	NP_001027537
fliY	ABCG4
tbpA	ABCB6
gsp	GGTLC1
gshA	GGT5
pepB	XP_003960856
ybeJ	ABCA5
artJ	ABCA12
dppA	DHDDS
ynjE	CCDC6
btuE	GSTZ1
nikA	ABCA5
rimI	OSGEPL1
yadT	ABCC4
pepD	XP_003960853
sapA	ABCA5
pstS	ABCC9
rlpB	LARS2
fhuD	ABCB6
fhuA	ABCC9
fepB	ABCB1
gshA	XP_003960854
yhdW	ABCB4
btuB	ABCG4
fhuD	ABCC9
hisJ	ABCA6
tesA	ABCB9
yfcG	GGTLC1
secA	ALPI
artJ	ABCA10
tauA	ABCA2
artJ	ABCC6
artI	ABCB8
ppiA	CANX
ushA	PDE8A
ggt	LAP3
nikA	ABCG1
pepN	XP_003846351
nikA	ABCG4
rlpB	ABCC8
artI	ABCC3
btuD	GPX5
fepB	ABCA12
artI	ABCA12
pepA	GGTLC1
ushA	DCTD
gadB	XP_001129377
folE	ALPPL2
pepD	NP_005256
glpQ	SLC37A2
glpQ	SLC37A3
hisJ	ABCB5
yadT	ABCG4
blc	LEPR
pstS	TAP2
nikA	ABCC4
pstS	ABCA10
pepB	XP_001129377
pstS	ABCC3
ybeJ	ABCA2
gst	XP_003960854
gor	XP_003960856
argT	ABCB9
ansB	GOT2
argT	ABCB5
artI	ABCC8
glgA	ALPPL2
sapA	ABCG4
tauA	ABCB5
fepB	ABCB6
livK	ABCB1
ushA	ENTPD8
pepD	GGT1
dnaG	OSGEPL1
fepA	ABCB9
ushA	MPP4
ydcS	ALDH3B2
gst	GPX4
katG	SOD2
artJ	ABCA2
livJ	ABCG1
fepB	ABCC9
fepB	ABCG4
fepA	ABCA6
tbpA	ABCB8
znuA	ABCA12
yfcG	GGT1
phnD	ABCB8
glnH	ABCC6
fhuA	TAP2
fhuD	ABCA10
pepN	GGTLC1
livJ	ABCA5
gdhA	ASNS
gdhA	ALDH5A1
tesA	ABCA6
fepB	ABCA10
livJ	ABCB5
yhdW	ABCA6
ybeJ	ABCG2
glnH	ABCC3
argT	ABCB8
hisJ	ABCC8
fhuA	ABCC11
sodB	PRDX4
rlpB	ABCB5
tauA	ABCA6
htrA	HTRA2
pepB	XP_003960853
gdhA	OGDH
ppiA	PRL
hlyA	ABCB5
fepA	ABCG1
livK	ABCA2
degS	PINK1
chuT	ABCC9
tesA	ABCB6
pstS	ABCA9
hisJ	ABCC11
fliY	ABCA5
tbpA	ABCB9
pepD	XP_003846351
sbp	EEF1A2
cirA	ACSM5
rlpB	ABCG1
btuE	XP_003960856
livJ	ABCB4
fepA	ABCB8
argT	ABCA9
ybeJ	ABCA6
pepB	GGTLC1
artJ	ABCC9
ushA	AK2
cysP	POR
yaeT	MRPS2
tbpA	ABCA5
btuE	XP_003960854
ybeJ	ABCB5
phnD	ABCA5
cysP	TAP2
sodA	GPX4
tesA	ABCG8
livJ	ABCA2
sodA	GPX5
yfcG	GPX4
tesA	ABCB5
pepD	GGT5
ptr	INS-IGF2
fkpA	PPIA
fliY	ABCC10
livK	ABCA10
yfcG	NP_001027537
sapA	ABCB5
tauD	GGT5
ushA	CASK
sapA	ABCB1
tauA	ABCA12
tbpA	ABCG1
gshB	GPX4
livJ	ABCG4
gadB	XP_003960853
fhuA	ABCG4
btuE	GGTLC1
gadB	GGTLC1
ushA	MPP6
degS	MAPK14
ydcS	ALDH5A1
artJ	ABCB1
fepA	HSD17B8
tbpA	TAP2
chuT	ABCB4
livK	ABCC11
yhdW	ABCB1
phnD	ABCA6
fhuD	ABCB8
yhdW	ABCB8
yccZ	ACP1
ucp1	ABCB5
phnD	ABCB4
ushA	AK1
rlpB	ABCC4
recB	IDE
yfcG	XP_001129377
pepA	GGT1
tesA	ABCA10
gor	XP_003960854
phnD	ABCC4
ptr	TGFA
ushA	AMPD1
ushA	MPP2
cpsG	MPI
tbpA	ABCA6
rlpB	ABCG4
tbpA	ABCC3
fhuD	ABCC8
ybhE	H6PD
btuE	XP_001129377
fliY	ABCB6
gdhA	GOT2
gadB	XP_003960856
pstS	ABCA6
folA	DLD
tesA	SDR9C7
manY	MPI
fepB	ABCG8
tauD	XP_003960856
rlpB	ABCA6
fhuA	ABCB5
gshB	XP_003846351
gadB	GGT5
fliY	ABCB4
fliY	ABCB5
ushA	AK5
fepB	ABCC8
yfcG	GGTLC1
livK	ABCB8
folA	AMT
ybeJ	ABCC9
fepA	ACSM5
livJ	ABCA6
ushA	NMNAT2
chuT	ABCC4
ybeJ	ABCC4
pepN	XP_003960853
ushA	ENTPD1
gst	XP_003960856
hisJ	ABCC9
chuT	ABCB1
pepA	XP_003846351
yhdW	ABCC6
gst	NP_005256
tauD	XP_003846351
gdhA	ALDH1A1
fhuD	ABCA12
artJ	ABCC4
btuE	ABCG1
ushA	IMPDH1
sapA	ABCA10
ushA	CD38
gor	GPX5
fixA	ACADM
livJ	TAP2
fliY	ABCG8
fepB	ABCA6
chuT	ABCB9
ppiA	YY1
fhuA	ABCB6
btuE	GGT1
livJ	ABCA10
gst	GGT5
glnH	ABCG2
fepB	ABCC6
pOMP1	ABCB5
fliY	ABCC9
tauD	GGTLC1
blc	APOA2
znuA	ABCA9
gst	GPX5
tesA	ABCA2
ggt	GPX4
gshB	XP_003960856
pfkA	MPI
ybeJ	TAP2
ybeJ	ABCB8
glnH	ABCA2
gor	XP_003846351
gadB	NP_001027537
nikA	ABCA9
yfcG	XP_003960854
chuT	ABCB8
fliY	ABCB9
soxR	SOD2
tesA	ABCB8
yfcG	XP_003846351
argT	ABCA12
surA	FBXO3
yeaZ	OSGEPL1
fliY	ABCA10
folB	ALPPL2
gor	GPX4
phnD	ABCC9
ydcS	ALDH1A1
gdhA	PDPR
tesA	SDR16C5
oppA	ABCC8
hyfA	NDUFS2
nikA	ABCB4

## Sheet: TW14359
D. Identified Host Pathogen Interactions between human and Escherichia coli O157:H7 TW14359 proteins.
E. coli Protein	Host Protein
gor	NP_001027537
galE	GALT
btuE	XP_003960853
tesA	DHRS9
tesA	ABCC9
gor	GGTLC1
fliY	ABCC6
gst	XP_001129377
pepD	GGTLC1
artI	ABCG2
artJ	ABCB4
ppiA	SART3
fhuD	ABCA5
livJ	ABCA12
speA	AGMAT
gadB	GGTLC1
btuE	ABCC4
yhdW	ABCC9
gshB	NP_005256
gst	GGT1
ybeJ	ABCB1
gshB	NP_001027537
gsp	XP_003960853
btuE	GGT5
livJ	ABCB6
fepB	ABCB5
nikA	ABCG2
ddpA	ABCG1
yfcG	XP_003960853
tauD	NP_005256
gsp	GGT1
glnH	ABCB1
argT	ABCC4
folA	TYMS
hisJ	ABCB6
tbpA	ABCA9
yadT	ABCG1
ushA	ENPP1
tauD	XP_001129377
btuE	MGST2
gshB	XP_001129377
tauA	ABCA10
fliY	ABCC3
pepN	XP_001129377
sapA	ABCC10
pepN	XP_003960856
cysP	EEF1A2
fepB	ACSM3
ushA	CANT1
cysP	CBS
ushA	PNP
fliY	TAP2
nagB	MPI
tesA	ABCB1
wza	ACP1
fliY	ABCC11
yfcG	NP_005256
artJ	ABCC3
gsp	GGTLC1
sbp	ABCB5
gshA	NP_001027537
ppiA	P3H1
gsp	XP_001129377
pepN	NP_005256
argT	ABCG2
gsp	GGT5
yhdW	ABCB5
fepB	ABCB8
folA	TXNRD3
fkpA	ACVR1
gshA	GGTLC1
livJ	ABCC10
rlpB	ABCB6
sapA	ABCA6
phnD	ABCG1
gdhA	CS
gshB	GGTLC1
folA	ATIC
recD	IDE
fhuD	ABCB5
livJ	ABCG8
pepA	NP_005256
ydcS	ALDH3B1
rlpB	ABCA5
gadB	XP_003960854
artJ	ABCA5
gor	NP_005256
livK	ABCB6
ynjE	CTH
ptr	NPPA
rlpB	ABCC11
fepA	ABCB6
chuT	ABCA5
secA	ALPPL2
yhdW	ABCC10
gshB	GGT1
pstS	ABCB5
tbpA	ABCG4
rlpB	ABCA12
hisJ	ABCB4
ybeJ	ABCA10
fkpA	YY1
gshA	GGT1
ptr	MME
fhuA	ABCG8
hisJ	ABCA9
cirA	ACSM3
btuE	TXNRD3
pepA	NP_001027537
pepA	XP_001129377
argT	ABCA10
yfcG	GGT5
pgm	GALT
sapA	ABCB8
rlpB	ABCB9
argT	ABCC11
gsp	XP_003846351
ushA	GMPS
yihT	PFKL
fepB	ABCA5
rseA	HTRA2
gdhA	GOT1
phnD	ABCC8
eivG	ATP6V1B2
livJ	ABCB1
tesA	DHRS7
nikA	ABCC9
fhuD	ABCG1
tauD	XP_003960853
fliY	ABCC4
tesA	HSD17B11
ygjD	TP53RK
gsiB	ASRGL1
ynjE	GOT2
ptr	NPPB
btuE	NP_001027537
gshA	XP_003846351
ptr	APP
yihT	KHK
gshA	NP_005256
ushA	ENTPD4
tauA	ABCA5
phnD	ABCC3
fepB	ABCB9
oxyR	SOD2
phnD	ABCA10
pepN	NP_001027537
gor	XP_001129377
gshB	GGTLC1
fepB	ABCA2
sapA	ABCB4
pepA	GGTLC1
ppiA	PRLR
gshB	XP_003960853
fepA	ABCC8
rlpB	ABCA2
nikA	ABCB9
gor	GGTLC1
pepB	NP_001027537
sodB	TNF
phnD	ABCA2
ydcS	ALDH3A1
sapA	ABCC4
btuE	GSTA2
fhuD	ABCA2
tbpA	ABCC4
katE	SOD2
artJ	ABCB9
ydcS	ALDH1L1
ggt	GSTZ1
fepB	ABCB4
cysP	NOS3
nikA	ABCC8
mtlD	MPI
yhdW	ABCA9
nikA	ABCC6
livK	ABCG8
ydcS	ABCB5
fliY	ABCA9
ynjE	GOT1
livK	ABCA6
gst	XP_003960853
gsp	GPX4
cysP	NDOR1
sapA	ABCG1
nikA	ABCA12
dsbA	ALPPL2
artI	ABCA10
fliY	ABCB1
tbpA	ABCB4
tbpA	ABCG2
glnH	ABCA5
argT	ABCB4
pepN	XP_003960854
phnD	ABCA9
btuE	ABCG4
ybhE	G6PD
hisJ	ABCB1
gsp	GPX5
fixA	ACAD11
ydcS	ALDH16A1
gshB	XP_003960854
artI	ABCA2
hisJ	ABCA12
pepN	GGTLC1
manA	PFKL
pepA	GGT5
folE	ALPI
fepA	HSD17B11
glnH	ABCB9
fhuA	ABCA10
gshB	GPX5
gdhA	AMT
yhdW	ABCC4
ybeJ	ABCA12
pepB	GGT5
manX	MPI
sapA	ABCB9
pepD	XP_003960856
fhuD	ABCC6
livK	ABCB5
pstS	ABCB1
fepB	ABCC11
ybeJ	ABCB9
gadB	GGT1
ybeJ	ABCB4
rlpB	ABCA10
hisJ	ABCB8
nikA	ABCB8
btuE	XP_003846351
rlpB	ABCC9
yfcG	GPX5
ushA	ATIC
fhuD	ABCG4
rlpB	TAP2
znuA	ABCA6
fliY	ABCG1
flgC	ATP6V1B2
tesA	TAP2
gst	XP_003846351
creC	ALPPL2
artI	ABCB1
sodB	ACO2
fepA	BDH2
manA	PFKFB4
galM	UXS1
pstS	ABCA12
glnH	ABCC4
gsp	XP_003960854
btuE	ALOX5
livK	ABCA9
malS	GBE1
fhuD	TAP2
argT	ABCB6
degS	CFH
livK	ABCA5
tesA	ABCA9
fhuA	ABCB4
pepN	GGT5
tesA	ABCC8
yaeT	DHDDS
argT	ABCA6
rlpB	ABCC6
gshA	XP_003960853
chuT	ABCG1
ptr	UBA52
ygjD	EMCN
yhdW	ABCC11
gor	GGT1
livJ	ABCC11
artI	ABCB5
galU	GALT
fhuD	ABCA9
gdhA	ALDH9A1
fepA	ACSM3
gor	GGT5
argT	ABCB1
gst	GGTLC1
tesA	ABCB4
ybeJ	ABCC11
cysP	ABCB1
ymcA	ACP1
glnH	ABCA10
pstS	ABCB4
pepD	GGTLC1
livK	ABCB4
fhuA	ABCB1
fhuD	ABCG8
artI	ABCC4
ygjD	ANKAR
ydcS	ALDH4A1
glnH	ABCG1
tbpA	ABCC9
glnH	ABCA12
ggt	DLD
pstS	ABCB6
fhuD	ABCB4
artI	ABCA6
livK	ABCC10
tbpA	ABCC6
fhuD	ABCB9
gadB	NP_005256
nikA	ABCA6
artI	ABCC9
pepD	XP_001129377
yhdW	ABCA2
cysP	ABCB5
fepA	SDR9C7
glnH	TAP2
gshA	XP_003960856
fepB	ABCG1
phnD	ABCB5
tbpA	ABCB1
chuT	ABCB6
yajF	MPI
artJ	ABCC8
yfcG	XP_003960856
yddB	ABCD1
fliY	ABCB8
tauA	TAP2
tauA	ABCB6
phnD	ABCB1
tesA	ABCA5
gor	XP_003960853
ansB	GOT1
manA	ITGA2B
folA	PDPR
tesA	ABCA12
fepA	ABCC9
ggt	TXNRD3
yjeE	OSGEPL1
fhuD	ABCA6
creC	ALPI
pgi	MPI
artJ	ABCB6
tesA	ABCG1
artI	ABCB4
pstS	ABCB8
artI	ABCC6
ushA	AMPD3
pstS	ABCC8
ybeJ	ABCC3
glnH	ABCA9
artI	ABCB9
gdhA	CTH
glgA	ALPI
btuE	DLD
fepA	PECR
fliY	ABCA6
pepA	XP_003960853
tauD	NP_001027537
glmM	MPI
livK	ABCA12
ydcS	ALDH9A1
fliY	ABCG2
cysP	ABCB4
glpQ	SLC37A4
speA	ARG2
artI	ABCC11
pepA	XP_003960854
rlpB	ABCA9
ygiS	ABCC8
phnD	ABCC11
fhuA	ABCB9
fepB	ACSM5
glnH	ABCB4
degS	APP
pstS	ABCC11
artJ	ABCB5
pepB	NP_005256
livJ	ABCB8
glnH	ABCA6
livK	ABCB9
phnD	ABCA12
pepN	GGT1
hisJ	ABCG2
tauD	GGT1
fhuD	ABCB1
pepA	XP_003960856
folA	E2F1
ushA	TYMS
flgG	ATP6V1B2
artI	ABCA9
artJ	ABCA9
gsp	NP_005256
hisJ	ABCA10
gst	GGTLC1
ushA	AK7
glnH	ABCB6
fdoG	EEF1A2
nikA	ABCB1
fhuA	ABCG1
chuT	ABCA12
artJ	ABCA6
artI	ABCB6
ggt	GPX5
pepB	GGT1
tauD	XP_003960854
sodB	NFKB1
fepB	ABCA9
livJ	ABCA9
rlpB	ABCB8
artJ	ABCC11
ppiA	FKBP2
tauA	ABCA9
pepB	XP_003960854
gdhA	ALDH3B2
nrfA	CTH
phnD	ABCB9
ybeJ	ABCA9
nikA	ABCA10
rlpB	ABCB1
fhuD	ABCC11
mppA	ABCC8
btuE	GGTLC1
folB	ALPI
btuE	NP_005256
gsp	XP_003960856
hisJ	ABCC4
livK	TAP2
gadB	XP_003846351
argT	ABCA2
tbpA	ABCB5
tbpA	ABCA10
galM	GALT
ahpC	SOD2
tbpA	ABCA12
gshB	GGT5
gshA	XP_001129377
gdhA	ALDH4A1
yhdW	ABCA12
artI	ABCA5
malS	PYGB
glnH	ABCC11
fliY	ABCA12
gst	NP_001027537
phnD	ABCB6
manZ	MPI
gdhA	ALDH3A1
gshA	GGTLC1
livK	ABCG1
yhdW	ABCC3
hisJ	ABCB9
rpoD	OSGEPL1
sapA	ABCA9
yhdW	ABCB6
hisJ	ABCA2
fepB	TAP2
ynjE	CYP3A4
btuB	ABCG1
livK	ABCG4
cysP	ABCB9
glnH	ABCC9
btuB	ABCC4
tesA	ABCG2
livJ	ABCB9
artJ	ABCB8
btuD	GPX4
pepB	GGTLC1
sapA	ABCC6
gsp	NP_001027537
fliY	ABCC8
yhdW	ABCA10
glnH	ABCB8
ppiA	BSG
tauD	GGTLC1
ybeJ	ABCB6
pepD	XP_003960854
tbpA	ABCA2
dsbA	ALPI
pepB	XP_003846351
glnH	ABCB5
fliY	ABCA2
ggt	DPEP1
phnD	ABCC6
yhdW	ABCB9
rlpB	ABCB4
pepD	NP_001027537
fliY	ABCG4
tbpA	ABCB6
gsp	GGTLC1
gshA	GGT5
pepB	XP_003960856
ybeJ	ABCA5
artJ	ABCA12
dppA	DHDDS
ynjE	CCDC6
btuE	GSTZ1
nikA	ABCA5
rimI	OSGEPL1
pepD	XP_003960853
yadT	ABCC4
sapA	ABCA5
pstS	ABCC9
rlpB	LARS2
fhuD	ABCB6
fhuA	ABCC9
fepB	ABCB1
gshA	XP_003960854
yhdW	ABCB4
btuB	ABCG4
hisJ	ABCA6
fhuD	ABCC9
tesA	ABCB9
yfcG	GGTLC1
artJ	ABCA10
secA	ALPI
tauA	ABCA2
artI	ABCB8
artJ	ABCC6
ppiA	CANX
ushA	PDE8A
ggt	LAP3
nikA	ABCG1
pepN	XP_003846351
nikA	ABCG4
rlpB	ABCC8
artI	ABCC3
fepB	ABCA12
btuD	GPX5
ushA	DCTD
artI	ABCA12
pepA	GGTLC1
gadB	XP_001129377
folE	ALPPL2
pepD	NP_005256
glpQ	SLC37A2
glpQ	SLC37A3
hisJ	ABCB5
yadT	ABCG4
blc	LEPR
pstS	TAP2
nikA	ABCC4
pstS	ABCA10
pepB	XP_001129377
pstS	ABCC3
ybeJ	ABCA2
gst	XP_003960854
gor	XP_003960856
argT	ABCB9
ansB	GOT2
argT	ABCB5
glgA	ALPPL2
artI	ABCC8
sapA	ABCG4
tauA	ABCB5
fepB	ABCB6
livK	ABCB1
ushA	ENTPD8
pepD	GGT1
dnaG	OSGEPL1
fepA	ABCB9
gst	GPX4
ushA	MPP4
ydcS	ALDH3B2
katG	SOD2
artJ	ABCA2
livJ	ABCG1
fepB	ABCC9
fepA	ABCA6
fepB	ABCG4
tbpA	ABCB8
znuA	ABCA12
yfcG	GGT1
phnD	ABCB8
glnH	ABCC6
fhuA	TAP2
fhuD	ABCA10
pepN	GGTLC1
livJ	ABCA5
gdhA	ASNS
gdhA	ALDH5A1
tesA	ABCA6
livJ	ABCB5
fepB	ABCA10
yhdW	ABCA6
glnH	ABCC3
ybeJ	ABCG2
argT	ABCB8
hisJ	ABCC8
fhuA	ABCC11
sodB	PRDX4
rlpB	ABCB5
tauA	ABCA6
htrA	HTRA2
pepB	XP_003960853
gdhA	OGDH
ppiA	PRL
hlyA	ABCB5
fepA	ABCG1
livK	ABCA2
degS	PINK1
chuT	ABCC9
tesA	ABCB6
pstS	ABCA9
hisJ	ABCC11
fliY	ABCA5
tbpA	ABCB9
pepD	XP_003846351
sbp	EEF1A2
rlpB	ABCG1
cirA	ACSM5
btuE	XP_003960856
livJ	ABCB4
fepA	ABCB8
argT	ABCA9
ybeJ	ABCA6
pepB	GGTLC1
artJ	ABCC9
cysP	POR
ushA	AK2
yaeT	MRPS2
tbpA	ABCA5
btuE	XP_003960854
ybeJ	ABCB5
phnD	ABCA5
cysP	TAP2
livJ	ABCA2
tesA	ABCG8
sodA	GPX4
sodA	GPX5
tesA	ABCB5
yfcG	GPX4
pepD	GGT5
ptr	INS-IGF2
fkpA	PPIA
fliY	ABCC10
livK	ABCA10
yfcG	NP_001027537
sapA	ABCB5
tauD	GGT5
ushA	CASK
sapA	ABCB1
tbpA	ABCG1
tauA	ABCA12
gshB	GPX4
livJ	ABCG4
fhuA	ABCG4
gadB	XP_003960853
btuE	GGTLC1
gadB	GGTLC1
degS	MAPK14
ushA	MPP6
uidC	GUSB
ydcS	ALDH5A1
artJ	ABCB1
fepA	HSD17B8
livK	ABCC11
chuT	ABCB4
tbpA	TAP2
yhdW	ABCB1
phnD	ABCA6
yhdW	ABCB8
fhuD	ABCB8
yccZ	ACP1
phnD	ABCB4
ushA	AK1
rlpB	ABCC4
pepA	GGT1
yfcG	XP_001129377
recB	IDE
phnD	ABCC4
gor	XP_003960854
tesA	ABCA10
ptr	TGFA
ushA	AMPD1
ushA	MPP2
cpsG	MPI
tbpA	ABCA6
tbpA	ABCC3
rlpB	ABCG4
fhuD	ABCC8
btuE	XP_001129377
ybhE	H6PD
fliY	ABCB6
gadB	XP_003960856
gdhA	GOT2
folA	DLD
pstS	ABCA6
tesA	SDR9C7
manY	MPI
fepB	ABCG8
rlpB	ABCA6
tauD	XP_003960856
fhuA	ABCB5
gshB	XP_003846351
gadB	GGT5
fliY	ABCB4
fliY	ABCB5
ushA	AK5
fepB	ABCC8
yfcG	GGTLC1
livK	ABCB8
folA	AMT
ybeJ	ABCC9
fepA	ACSM5
livJ	ABCA6
chuT	ABCC4
ushA	NMNAT2
pepN	XP_003960853
ybeJ	ABCC4
gst	XP_003960856
ushA	ENTPD1
hisJ	ABCC9
chuT	ABCB1
yhdW	ABCC6
pepA	XP_003846351
gst	NP_005256
gdhA	ALDH1A1
tauD	XP_003846351
fhuD	ABCA12
artJ	ABCC4
btuE	ABCG1
ushA	IMPDH1
sapA	ABCA10
ushA	CD38
gor	GPX5
fixA	ACADM
livJ	TAP2
fliY	ABCG8
fepB	ABCA6
chuT	ABCB9
ppiA	YY1
fhuA	ABCB6
btuE	GGT1
livJ	ABCA10
gst	GGT5
glnH	ABCG2
fepB	ABCC6
pOMP1	ABCB5
fliY	ABCC9
tauD	GGTLC1
blc	APOA2
znuA	ABCA9
gst	GPX5
gshB	XP_003960856
ggt	GPX4
tesA	ABCA2
pfkA	MPI
ybeJ	TAP2
ybeJ	ABCB8
glnH	ABCA2
gor	XP_003846351
gadB	NP_001027537
nikA	ABCA9
yfcG	XP_003960854
chuT	ABCB8
fliY	ABCB9
soxR	SOD2
tesA	ABCB8
yfcG	XP_003846351
surA	FBXO3
argT	ABCA12
yeaZ	OSGEPL1
fliY	ABCA10
gor	GPX4
folB	ALPPL2
phnD	ABCC9
ydcS	ALDH1A1
gdhA	PDPR
tesA	SDR16C5
oppA	ABCC8
hyfA	NDUFS2
nikA	ABCB4

## Sheet: MG1655
E. Identified Host Pathogen Interactions between human and Escherichia coli K-12 MG1655 proteins.
E. coli Protein	Host Protein
gor	NP_001027537
ycjM	PYGB
galE	GALT
btuE	XP_003960853
tesA	DHRS9
tesA	ABCC9
gor	GGTLC1
fecB	ABCA12
fliY	ABCC6
gst	XP_001129377
pepD	GGTLC1
artI	ABCG2
artJ	ABCB4
ppiA	SART3
fhuD	ABCA5
livJ	ABCA12
speA	AGMAT
gadB	GGTLC1
btuE	ABCC4
gshB	NP_005256
gst	GGT1
ybeJ	ABCB1
gshB	NP_001027537
gsp	XP_003960853
btuE	GGT5
livJ	ABCB6
fepB	ABCB5
nikA	ABCG2
ddpA	ABCG1
yfcG	XP_003960853
tauD	NP_005256
gsp	GGT1
glnH	ABCB1
argT	ABCC4
folA	TYMS
hisJ	ABCB6
tbpA	ABCA9
yadT	ABCG1
ushA	ENPP1
tauD	XP_001129377
btuE	MGST2
gshB	XP_001129377
tauA	ABCA10
fliY	ABCC3
pepN	XP_001129377
sapA	ABCC10
fecB	ABCC6
pepN	XP_003960856
cysP	EEF1A2
fepB	ACSM3
ushA	CANT1
cysP	CBS
ushA	PNP
fliY	TAP2
nagB	MPI
tesA	ABCB1
wza	ACP1
fliY	ABCC11
yfcG	NP_005256
artJ	ABCC3
gsp	GGTLC1
sbp	ABCB5
ppiA	P3H1
gshA	NP_001027537
fecB	ABCB5
gsp	XP_001129377
pepN	NP_005256
argT	ABCG2
gsp	GGT5
fepB	ABCB8
folA	TXNRD3
fecB	ABCG4
fkpA	ACVR1
gshA	GGTLC1
livJ	ABCC10
rlpB	ABCB6
sapA	ABCA6
phnD	ABCG1
gdhA	CS
fecA	ABCB5
folA	ATIC
gshB	GGTLC1
recD	IDE
fhuD	ABCB5
livJ	ABCG8
ydcS	ALDH3B1
pepA	NP_005256
rlpB	ABCA5
gadB	XP_003960854
artJ	ABCA5
gor	NP_005256
livK	ABCB6
ynjE	CTH
ptr	NPPA
rlpB	ABCC11
fepA	ABCB6
secA	ALPPL2
fecA	ABCC8
gshB	GGT1
pstS	ABCB5
tbpA	ABCG4
rlpB	ABCA12
hisJ	ABCB4
ybeJ	ABCA10
fkpA	YY1
gshA	GGT1
ptr	MME
fhuA	ABCG8
cirA	ACSM3
hisJ	ABCA9
btuE	TXNRD3
pepA	NP_001027537
pepA	XP_001129377
argT	ABCA10
yfcG	GGT5
tynA	ALDH5A1
pgm	GALT
ybeQ	SYVN1
sapA	ABCB8
rlpB	ABCB9
argT	ABCC11
fecA	ABCA10
gsp	XP_003846351
ushA	GMPS
yihT	PFKL
fepB	ABCA5
rseA	HTRA2
gdhA	GOT1
phnD	ABCC8
livJ	ABCB1
tesA	DHRS7
nikA	ABCC9
fhuD	ABCG1
tauD	XP_003960853
ybeQ	UBE2J1
tesA	HSD17B11
fliY	ABCC4
ynjE	GOT2
ygjD	TP53RK
gsiB	ASRGL1
ptr	NPPB
btuE	NP_001027537
gshA	XP_003846351
ptr	APP
yihT	KHK
fecB	ABCB8
gshA	NP_005256
ushA	ENTPD4
tauA	ABCA5
phnD	ABCC3
fepB	ABCB9
oxyR	SOD2
phnD	ABCA10
gor	XP_001129377
pepN	NP_001027537
gshB	GGTLC1
fepB	ABCA2
sapA	ABCB4
fecA	ABCC6
ppiA	PRLR
pepA	GGTLC1
fepA	ABCC8
gshB	XP_003960853
rlpB	ABCA2
nikA	ABCB9
gor	GGTLC1
pepB	NP_001027537
sodB	TNF
phnD	ABCA2
ydcS	ALDH3A1
sapA	ABCC4
btuE	GSTA2
fhuD	ABCA2
tbpA	ABCC4
katE	SOD2
artJ	ABCB9
ydcS	ALDH1L1
ggt	GSTZ1
fepB	ABCB4
cysP	NOS3
nikA	ABCC8
mtlD	MPI
nikA	ABCC6
livK	ABCG8
ydcS	ABCB5
fecA	ABCG4
fliY	ABCA9
ynjE	GOT1
livK	ABCA6
fecA	ABCB8
gst	XP_003960853
gsp	GPX4
cysP	NDOR1
sapA	ABCG1
nikA	ABCA12
dsbA	ALPPL2
artI	ABCA10
fliY	ABCB1
tbpA	ABCB4
tbpA	ABCG2
glnH	ABCA5
argT	ABCB4
phnD	ABCA9
pepN	XP_003960854
btuE	ABCG4
ybhE	G6PD
hisJ	ABCB1
fecB	TAP2
gsp	GPX5
fixA	ACAD11
ydcS	ALDH16A1
gshB	XP_003960854
artI	ABCA2
pepN	GGTLC1
hisJ	ABCA12
manA	PFKL
pepA	GGT5
folE	ALPI
fepA	HSD17B11
glnH	ABCB9
fhuA	ABCA10
gshB	GPX5
gdhA	AMT
ybeJ	ABCA12
pepB	GGT5
pepD	XP_003960856
manX	MPI
sapA	ABCB9
fhuD	ABCC6
livK	ABCB5
fepB	ABCC11
ybeJ	ABCB9
pstS	ABCB1
gadB	GGT1
ybeJ	ABCB4
rlpB	ABCA10
hisJ	ABCB8
nikA	ABCB8
btuE	XP_003846351
rlpB	ABCC9
fecB	ABCB9
yfcG	GPX5
ushA	ATIC
fhuD	ABCG4
fecB	ABCA9
rlpB	TAP2
fecA	ABCG1
znuA	ABCA6
fliY	ABCG1
flgC	ATP6V1B2
tesA	TAP2
creC	ALPPL2
gst	XP_003846351
artI	ABCB1
sodB	ACO2
fepA	BDH2
manA	PFKFB4
galM	UXS1
pstS	ABCA12
glnH	ABCC4
btuE	ALOX5
gsp	XP_003960854
livK	ABCA9
fecB	ABCA2
malS	GBE1
fhuD	TAP2
argT	ABCB6
degS	CFH
livK	ABCA5
tesA	ABCA9
fhuA	ABCB4
pepN	GGT5
tesA	ABCC8
yaeT	DHDDS
argT	ABCA6
rlpB	ABCC6
gshA	XP_003960853
ptr	UBA52
ygjD	EMCN
gor	GGT1
livJ	ABCC11
artI	ABCB5
galU	GALT
gdhA	ALDH9A1
fhuD	ABCA9
fecB	ABCB4
fepA	ACSM3
gor	GGT5
argT	ABCB1
gst	GGTLC1
tesA	ABCB4
cysP	ABCB1
ymcA	ACP1
ybeJ	ABCC11
pepD	GGTLC1
glnH	ABCA10
pstS	ABCB4
livK	ABCB4
fhuA	ABCB1
fhuD	ABCG8
artI	ABCC4
ygjD	ANKAR
ydcS	ALDH4A1
tbpA	ABCC9
glnH	ABCG1
fecB	ABCA6
fecA	ABCA2
glnH	ABCA12
ggt	DLD
pstS	ABCB6
fhuD	ABCB4
artI	ABCA6
livK	ABCC10
tbpA	ABCC6
fhuD	ABCB9
nikA	ABCA6
gadB	NP_005256
artI	ABCC9
pepD	XP_001129377
cysP	ABCB5
fepA	SDR9C7
glnH	TAP2
gshA	XP_003960856
fecB	ABCG1
tbpA	ABCB1
fepB	ABCG1
phnD	ABCB5
yajF	MPI
artJ	ABCC8
fecA	ABCB4
yfcG	XP_003960856
yddB	ABCD1
fliY	ABCB8
tauA	TAP2
tauA	ABCB6
phnD	ABCB1
tesA	ABCA5
gor	XP_003960853
ansB	GOT1
manA	ITGA2B
folA	PDPR
tesA	ABCA12
ggt	TXNRD3
fepA	ABCC9
yjeE	OSGEPL1
fhuD	ABCA6
creC	ALPI
pgi	MPI
artJ	ABCB6
artI	ABCB4
tesA	ABCG1
pstS	ABCB8
artI	ABCC6
ushA	AMPD3
ybeQ	OS9
pstS	ABCC8
ybeJ	ABCC3
glnH	ABCA9
artI	ABCB9
gdhA	CTH
fepA	PECR
glgA	ALPI
btuE	DLD
fliY	ABCA6
pepA	XP_003960853
glmM	MPI
livK	ABCA12
tauD	NP_001027537
ydcS	ALDH9A1
cysP	ABCB4
fliY	ABCG2
glpQ	SLC37A4
speA	ARG2
artI	ABCC11
pepA	XP_003960854
rlpB	ABCA9
ygiS	ABCC8
phnD	ABCC11
fhuA	ABCB9
fepB	ACSM5
glnH	ABCB4
degS	APP
fecA	ABCB6
pstS	ABCC11
ybeQ	DERL1
artJ	ABCB5
livJ	ABCB8
glnH	ABCA6
pepB	NP_005256
livK	ABCB9
phnD	ABCA12
pepN	GGT1
tauD	GGT1
hisJ	ABCG2
fhuD	ABCB1
pepA	XP_003960856
folA	E2F1
ushA	TYMS
flgG	ATP6V1B2
artI	ABCA9
gsp	NP_005256
artJ	ABCA9
gst	GGTLC1
hisJ	ABCA10
ushA	AK7
glnH	ABCB6
fecA	ABCB1
nikA	ABCB1
fecB	ABCA10
fhuA	ABCG1
artJ	ABCA6
artI	ABCB6
ggt	GPX5
pepB	GGT1
tauD	XP_003960854
sodB	NFKB1
rlpB	ABCB8
livJ	ABCA9
fepB	ABCA9
artJ	ABCC11
ppiA	FKBP2
tauA	ABCA9
gdhA	ALDH3B2
pepB	XP_003960854
nikA	ABCA10
phnD	ABCB9
ybeJ	ABCA9
nrfA	CTH
rlpB	ABCB1
fecA	ABCA12
fhuD	ABCC11
mppA	ABCC8
btuE	GGTLC1
folB	ALPI
btuE	NP_005256
gsp	XP_003960856
hisJ	ABCC4
livK	TAP2
gadB	XP_003846351
argT	ABCA2
fecA	ABCB9
tbpA	ABCA10
tbpA	ABCB5
tbpA	ABCA12
ahpC	SOD2
galM	GALT
gshB	GGT5
gshA	XP_001129377
gdhA	ALDH4A1
artI	ABCA5
malS	PYGB
glnH	ABCC11
fliY	ABCA12
gst	NP_001027537
phnD	ABCB6
manZ	MPI
gdhA	ALDH3A1
gshA	GGTLC1
livK	ABCG1
hisJ	ABCB9
rpoD	OSGEPL1
sapA	ABCA9
hisJ	ABCA2
fepB	TAP2
livK	ABCG4
ynjE	CYP3A4
btuB	ABCG1
cysP	ABCB9
glnH	ABCC9
btuB	ABCC4
tesA	ABCG2
livJ	ABCB9
artJ	ABCB8
btuD	GPX4
sapA	ABCC6
fecA	ABCA5
pepB	GGTLC1
gsp	NP_001027537
fliY	ABCC8
ppiA	BSG
tauD	GGTLC1
glnH	ABCB8
pepD	XP_003960854
ybeJ	ABCB6
tbpA	ABCA2
pepB	XP_003846351
dsbA	ALPI
glnH	ABCB5
fliY	ABCA2
ggt	DPEP1
phnD	ABCC6
rlpB	ABCB4
pepD	NP_001027537
fliY	ABCG4
tbpA	ABCB6
gsp	GGTLC1
gshA	GGT5
pepB	XP_003960856
ybeJ	ABCA5
artJ	ABCA12
dppA	DHDDS
ynjE	CCDC6
btuE	GSTZ1
nikA	ABCA5
rimI	OSGEPL1
yadT	ABCC4
pepD	XP_003960853
sapA	ABCA5
pstS	ABCC9
rlpB	LARS2
tynA	ALDH4A1
fhuD	ABCB6
fhuA	ABCC9
fepB	ABCB1
gshA	XP_003960854
btuB	ABCG4
fhuD	ABCC9
hisJ	ABCA6
fecA	ABCC9
tynA	ALDH3B2
tesA	ABCB9
yfcG	GGTLC1
secA	ALPI
artJ	ABCA10
tauA	ABCA2
artJ	ABCC6
artI	ABCB8
ppiA	CANX
ushA	PDE8A
ggt	LAP3
nikA	ABCG1
pepN	XP_003846351
nikA	ABCG4
rlpB	ABCC8
artI	ABCC3
btuD	GPX5
fepB	ABCA12
artI	ABCA12
pepA	GGTLC1
ushA	DCTD
gadB	XP_001129377
folE	ALPPL2
pepD	NP_005256
glpQ	SLC37A2
glpQ	SLC37A3
hisJ	ABCB5
yadT	ABCG4
blc	LEPR
pstS	TAP2
nikA	ABCC4
fecB	ABCG8
pstS	ABCA10
pepB	XP_001129377
fecB	ABCA5
pstS	ABCC3
ybeJ	ABCA2
gst	XP_003960854
gor	XP_003960856
argT	ABCB9
ansB	GOT2
argT	ABCB5
artI	ABCC8
glgA	ALPPL2
sapA	ABCG4
tauA	ABCB5
fepB	ABCB6
livK	ABCB1
ushA	ENTPD8
pepD	GGT1
dnaG	OSGEPL1
fepA	ABCB9
ushA	MPP4
ydcS	ALDH3B2
gst	GPX4
katG	SOD2
artJ	ABCA2
livJ	ABCG1
alsB	RPE
fepB	ABCC9
fepB	ABCG4
fepA	ABCA6
tbpA	ABCB8
fecB	ABCC9
znuA	ABCA12
yfcG	GGT1
fecB	ABCB1
phnD	ABCB8
glnH	ABCC6
fhuA	TAP2
fhuD	ABCA10
pepN	GGTLC1
livJ	ABCA5
gdhA	ASNS
gdhA	ALDH5A1
tesA	ABCA6
fepB	ABCA10
livJ	ABCB5
ybeJ	ABCG2
glnH	ABCC3
argT	ABCB8
hisJ	ABCC8
fhuA	ABCC11
sodB	PRDX4
rlpB	ABCB5
tauA	ABCA6
htrA	HTRA2
pepB	XP_003960853
gdhA	OGDH
ppiA	PRL
fepA	ABCG1
livK	ABCA2
degS	PINK1
tesA	ABCB6
pstS	ABCA9
hisJ	ABCC11
fliY	ABCA5
tbpA	ABCB9
pepD	XP_003846351
sbp	EEF1A2
cirA	ACSM5
rlpB	ABCG1
btuE	XP_003960856
livJ	ABCB4
fepA	ABCB8
argT	ABCA9
ybeJ	ABCA6
pepB	GGTLC1
artJ	ABCC9
ushA	AK2
fecB	ABCB6
cysP	POR
yaeT	MRPS2
tbpA	ABCA5
btuE	XP_003960854
ybeJ	ABCB5
phnD	ABCA5
cysP	TAP2
sodA	GPX4
tesA	ABCG8
livJ	ABCA2
sodA	GPX5
yfcG	GPX4
tesA	ABCB5
pepD	GGT5
ptr	INS-IGF2
fkpA	PPIA
fliY	ABCC10
fecA	ABCA9
livK	ABCA10
yfcG	NP_001027537
sapA	ABCB5
tauD	GGT5
ushA	CASK
sapA	ABCB1
tauA	ABCA12
tbpA	ABCG1
gshB	GPX4
livJ	ABCG4
gadB	XP_003960853
fhuA	ABCG4
btuE	GGTLC1
gadB	GGTLC1
ushA	MPP6
degS	MAPK14
uidC	GUSB
ydcS	ALDH5A1
artJ	ABCB1
fepA	HSD17B8
tbpA	TAP2
livK	ABCC11
phnD	ABCA6
fhuD	ABCB8
yccZ	ACP1
phnD	ABCB4
fecA	ABCA6
tynA	ALDH1A1
ushA	AK1
rlpB	ABCC4
recB	IDE
yfcG	XP_001129377
pepA	GGT1
tesA	ABCA10
gor	XP_003960854
phnD	ABCC4
ptr	TGFA
ushA	AMPD1
ushA	MPP2
cpsG	MPI
tbpA	ABCA6
rlpB	ABCG4
tbpA	ABCC3
fhuD	ABCC8
ybhE	H6PD
btuE	XP_001129377
fliY	ABCB6
gdhA	GOT2
gadB	XP_003960856
pstS	ABCA6
folA	DLD
tesA	SDR9C7
manY	MPI
fepB	ABCG8
tauD	XP_003960856
rlpB	ABCA6
fhuA	ABCB5
gshB	XP_003846351
gadB	GGT5
fliY	ABCB4
fliY	ABCB5
ushA	AK5
fepB	ABCC8
yfcG	GGTLC1
livK	ABCB8
folA	AMT
ybeJ	ABCC9
fepA	ACSM5
livJ	ABCA6
ushA	NMNAT2
ybeJ	ABCC4
pepN	XP_003960853
ushA	ENTPD1
gst	XP_003960856
hisJ	ABCC9
pepA	XP_003846351
gst	NP_005256
tauD	XP_003846351
gdhA	ALDH1A1
fhuD	ABCA12
artJ	ABCC4
btuE	ABCG1
ushA	IMPDH1
sapA	ABCA10
ushA	CD38
gor	GPX5
fixA	ACADM
livJ	TAP2
fliY	ABCG8
fepB	ABCA6
ppiA	YY1
fhuA	ABCB6
btuE	GGT1
livJ	ABCA10
gst	GGT5
glnH	ABCG2
fepB	ABCC6
fecA	ABCC11
tynA	ALDH9A1
fliY	ABCC9
tauD	GGTLC1
blc	APOA2
znuA	ABCA9
gst	GPX5
tesA	ABCA2
ggt	GPX4
gshB	XP_003960856
pfkA	MPI
ybeJ	TAP2
tynA	ALDH1L1
ybeJ	ABCB8
glnH	ABCA2
gor	XP_003846351
gadB	NP_001027537
nikA	ABCA9
yfcG	XP_003960854
fliY	ABCB9
soxR	SOD2
tesA	ABCB8
yfcG	XP_003846351
argT	ABCA12
surA	FBXO3
yeaZ	OSGEPL1
fliY	ABCA10
folB	ALPPL2
gor	GPX4
fecB	ABCC11
phnD	ABCC9
ydcS	ALDH1A1
gdhA	PDPR
tesA	SDR16C5
oppA	ABCC8
hyfA	NDUFS2
nikA	ABCB4
fecB	ABCC8

## Sheet: Description_Ecoli_proteins
Proteins_identifier	Protein_names	Pfam_identifier	PROSITE_identifier	CDD_identifier	KEGG_identifier
ahpC	Alkyl hydroperoxide reductase subunit C (EC 1.11.1.15) (Alkyl hydroperoxide reductase protein C22) (Peroxiredoxin) (SCRP-23) (Sulfate starvation-induced protein 8) (SSI8) (Thioredoxin peroxidase)	PF10417;PF00578;	PS51352;		ecj:JW0598;eco:b0605;
alsB	D-allose-binding periplasmic protein (ALBP)	PF13407;			ecj:JW4049;eco:b4088;
ansB	L-asparaginase 2 (EC 3.5.1.1) (L-asparaginase II) (L-ASNase II) (L-asparagine amidohydrolase II) (Colaspase)	PF00710;	PS00144;PS00917;PS51732;		ecj:JW2924;eco:b2957;
argT	Lysine/arginine/ornithine-binding periplasmic protein (LAO-binding protein)	PF00497;	PS01039;		ecj:JW2307;eco:b2310;
artI	Putative ABC transporter arginine-binding protein 2	PF00497;	PS01039;		ecj:JW0847;eco:b0863;
artJ	ABC transporter arginine-binding protein 1	PF00497;	PS01039;		ecj:JW0844;eco:b0860;
blc	Outer membrane lipoprotein Blc	PF08212;	PS00213;PS51257;		ecj:JW4110;eco:b4149;
btuB	Vitamin B12 transporter BtuB (Cobalamin receptor) (Outer membrane cobalamin translocator)	PF07715;PF00593;	PS00430;PS01156;		ecj:JW3938;eco:b3966;
btuD	Vitamin B12 import ATP-binding protein BtuD (EC 3.6.3.33) (Vitamin B12-transporting ATPase)	PF00005;	PS00211;PS50893;		ecj:JW1699;eco:b1709;
btuE	Thioredoxin/glutathione peroxidase BtuE (EC 1.11.1.15) (EC 1.11.1.9)	PF00255;	PS00460;PS00763;PS51355;	cd00340;	ecj:JW1700;eco:b1710;
chuT	Putative periplasmic binding protein ChuT	PF01497;	PS50983;		ecv:APECO1_2947;
cirA	Colicin I receptor	PF07715;PF00593;	PS00430;PS01156;		ecj:JW2142;eco:b2155;
cpsG	Phosphomannomutase (PMM) (EC 5.4.2.8)	PF02878;PF02879;PF02880;PF00408;	PS00710;		ecj:JW2033;eco:b2048;
creC	Sensor protein CreC (EC 2.7.13.3)	PF00672;PF02518;PF00512;	PS50885;PS50109;	cd06225;	ecj:JW4362;eco:b4399;
cysP	Thiosulfate-binding protein		PS00401;PS00757;	cd01005;	ecj:JW2418;eco:b2425;
ddpA	Probable D,D-dipeptide-binding periplasmic protein DdpA	PF00496;	PS01040;		ecj:JW5240;eco:b1487;
degS	Serine endoprotease DegS (EC 3.4.21.107) (Site-1 protease DegS) (S1P protease DegS) (Site-1-type intramembrane protease)	PF13180;	PS50106;		ecj:JW3204;eco:b3235;
dnaG	DNA primase (EC 2.7.7.-)	PF10410;PF08278;PF08275;PF01807;	PS50880;		ecj:JW3038;eco:b3066;
dppA	Periplasmic dipeptide transport protein (Dipeptide-binding protein) (DBP)	PF00496;	PS01040;		ecj:JW3513;eco:b3544;
dsbA	Thiol:disulfide interchange protein DsbA	PF01323;	PS00194;PS51352;	cd03019;	ecj:JW3832;eco:b3860;
eivG	Type III secretion apparatus protein	PF00263;PF03958;	PS00875;		ece:Z4197;ecs:ECs3733;
fdoG	Formate dehydrogenase-O major subunit (EC 1.2.1.2) (Aerobic formate dehydrogenase major subunit) (FDH-Z subunit alpha) (Formate dehydrogenase-O subunit alpha)	PF04879;PF00384;PF01568;	PS51669;PS00551;PS00932;PS51318;		ecj:JW3865;eco:b3894;
fecA	Fe(3+) dicitrate transport protein FecA (Iron(III) dicitrate transport protein FecA)	PF07715;PF07660;PF00593;	PS00430;PS01156;		ecj:JW4251;eco:b4291;
fecB	Fe(3+) dicitrate-binding periplasmic protein (Iron(III) dicitrate-binding periplasmic protein)	PF01497;	PS50983;		ecj:JW4250;eco:b4290;
fepA	Ferrienterobactin receptor (Enterobactin outer-membrane receptor)	PF07715;PF00593;	PS00430;PS01156;		ecj:JW5086;eco:b0584;
fepB	Ferrienterobactin-binding periplasmic protein	PF01497;	PS50983;		ecj:JW0584;eco:b0592;
fhuA	Ferrichrome-iron receptor (Ferric hydroxamate receptor) (Ferric hydroxamate uptake)	PF07715;PF00593;	PS00430;PS01156;		ecj:JW0146;eco:b0150;
fhuD	Iron(3+)-hydroxamate-binding protein FhuD (Ferric hydroxamate uptake protein D) (Ferrichrome-binding periplasmic protein) (Iron(III)-hydroxamate-binding protein FhuD)	PF01497;	PS50983;		ecj:JW0148;eco:b0152;
fixA	Protein FixA	PF01012;	PS01065;	cd01714;	ecj:JW0040;eco:b0041;
fkpA	FKBP-type peptidyl-prolyl cis-trans isomerase FkpA (PPIase) (EC 5.2.1.8) (Rotamase)	PF00254;PF01346;	PS50059;		ecj:JW3309;eco:b3347;
flgC	Flagellar basal-body rod protein FlgC (Putative proximal rod protein)	PF00460;PF06429;	PS00588;		ecj:JW1061;eco:b1074;
flgG	Flagellar basal-body rod protein FlgG (Distal rod protein)	PF00460;PF06429;	PS00588;		ecj:JW1065;eco:b1078;
fliY	L-cystine-binding protein FliY (CBP) (Protein FliY) (Sulfate starvation-induced protein 7) (SSI7)	PF00497;	PS01039;		ecj:JW1905;eco:b1920;
folA	Dihydrofolate reductase (EC 1.5.1.3)	PF00186;	PS00075;PS51330;	cd00209;	ecj:JW0047;eco:b0048;
folB	Dihydroneopterin aldolase (DHNA) (EC 4.1.2.25) (7,8-dihydroneopterin 2'-epimerase) (7,8-dihydroneopterin aldolase) (7,8-dihydroneopterin epimerase) (EC 5.1.99.8) (Dihydroneopterin epimerase)	PF02152;		cd00534;	ecj:JW3030;eco:b3058;
folE	GTP cyclohydrolase 1 (EC 3.5.4.16) (GTP cyclohydrolase I) (GTP-CH-I)	PF01227;	PS00859;PS00860;		ecj:JW2140;eco:b2153;
gadB	Glutamate decarboxylase beta (GAD-beta) (EC 4.1.1.15)	PF00282;	PS00392;		ecj:JW1488;eco:b1493;
galE	UDP-glucose 4-epimerase (EC 5.1.3.2) (Galactowaldenase) (UDP-galactose 4-epimerase)	PF16363;			ecj:JW0742;eco:b0759;
galM	Aldose 1-epimerase (EC 5.1.3.3) (Galactose mutarotase) (Type-1 mutarotase)	PF01263;	PS00545;		ecj:JW0739;eco:b0756;
galU	UTP--glucose-1-phosphate uridylyltransferase (EC 2.7.7.9) (Alpha-D-glucosyl-1-phosphate uridylyltransferase) (UDP-glucose pyrophosphorylase) (UDPGP) (Uridine diphosphoglucose pyrophosphorylase)	PF00483;			ecj:JW1224;eco:b1236;
gdhA	NADP-specific glutamate dehydrogenase (NADP-GDH) (EC 1.4.1.4)	PF00208;PF02812;	PS00074;	cd05313;	ecj:JW1750;eco:b1761;
ggt	Gamma-glutamyltranspeptidase (EC 2.3.2.2) (Glutathione hydrolase) (EC 3.4.19.13) [Cleaved into: Gamma-glutamyltranspeptidase large chain; Gamma-glutamyltranspeptidase small chain]	PF01019;	PS00462;		ecj:JW3412;eco:b3447;
glgA	Glycogen synthase (EC 2.4.1.21) (Starch [bacterial glycogen] synthase)	PF08323;PF00534;			ecj:JW3392;eco:b3429;
glmM	Phosphoglucosamine mutase (EC 5.4.2.10)	PF02878;PF02879;PF02880;PF00408;	PS00710;	cd05802;	ecj:JW3143;eco:b3176;
glnH	Glutamine-binding periplasmic protein (GlnBP)	PF00497;	PS01039;		ecj:JW0796;eco:b0811;
glpQ	Glycerophosphoryl diester phosphodiesterase (Glycerophosphodiester phosphodiesterase) (EC 3.1.4.46)	PF03009;	PS51704;		ecj:JW2233;eco:b2239;
gor	Glutathione reductase (GR) (GRase) (EC 1.8.1.7)	PF07992;PF02852;	PS00076;		ecj:JW3467;eco:b3500;
gshA	Glutamate--cysteine ligase (EC 6.3.2.2) (Gamma-ECS) (GCS) (Gamma-glutamylcysteine synthetase)	PF04262;			ecj:JW2663;eco:b2688;
gshB	Glutathione synthetase (EC 6.3.2.3) (GSH synthetase) (GSH-S) (GSHase) (Glutathione synthase)	PF02955;PF02951;	PS50975;		ecj:JW2914;eco:b2947;
gsiB	Glutathione-binding protein GsiB	PF00496;	PS01040;		ecj:JW5111;eco:b0830;
gsp	Bifunctional glutathionylspermidine synthetase/amidase (GspSA) [Includes: Glutathionylspermidine amidase (Gsp amidase) (EC 3.5.1.78) (Glutathionylspermidine amidohydrolase [spermidine-forming]); Glutathionylspermidine synthetase (Gsp synthetase) (EC 6.3.1.8) (Glutathione:spermidine ligase [ADP-forming]) (Gsp synthase)]	PF05257;PF03738;	PS50911;		ecj:JW2956;eco:b2988;
gst	Glutathione S-transferase GstA (EC 2.5.1.18) (GST B1-1)	PF00043;PF13409;	PS50405;PS50404;		ecj:JW1627;eco:b1635;
hisJ	Histidine-binding periplasmic protein (HBP)	PF00497;	PS01039;		ecj:JW2306;eco:b2309;
hlyA	Hemolysin A	PF00353;PF02382;PF08339;	PS00330;		eci:UTI89_C4926;
htrA	Periplasmic serine endoprotease DegP (EC 3.4.21.107) (Heat shock protein DegP) (Protease Do)	PF00595;	PS50106;		ecj:JW0157;eco:b0161;
hyfA	Hydrogenase-4 component A (EC 1.-.-.-)	PF00037;PF12798;	PS00198;PS51379;		ecj:JW2466;eco:b2481;
katE	Catalase HPII (EC 1.11.1.6) (Hydroxyperoxidase II)	PF00199;PF06628;	PS00437;PS00438;PS51402;		ecj:JW1721;eco:b1732;
katG	Catalase-peroxidase (CP) (EC 1.11.1.21) (Hydroperoxidase I) (HPI) (Peroxidase/catalase)	PF00141;	PS00435;PS00436;PS50873;		ecj:JW3914;eco:b3942;
livJ	Leu/Ile/Val-binding protein (LIV-BP)	PF13458;			ecj:JW3425;eco:b3460;
livK	Leucine-specific-binding protein (L-BP) (LS-BP)	PF13458;			ecj:JW3423;eco:b3458;
malS	Alpha-amylase (EC 3.2.1.1) (1,4-alpha-D-glucan glucanohydrolase)	PF00128;			ecj:JW3543;eco:b3571;
manA	Mannose-6-phosphate isomerase (EC 5.3.1.8) (Phosphohexomutase) (Phosphomannose isomerase) (PMI)	PF01238;	PS00965;PS00966;		ecj:JW1605;eco:b1613;
manX	PTS system mannose-specific EIIAB component (EC 2.7.1.191) (EIIAB-Man) (EIII-Man) [Includes: Mannose-specific phosphotransferase enzyme IIA component (PTS system mannose-specific EIIA component); Mannose-specific phosphotransferase enzyme IIB component (PTS system mannose-specific EIIB component)]	PF03610;PF03830;	PS51096;PS51101;	cd00006;cd00001;	ecj:JW1806;eco:b1817;
manY	PTS system mannose-specific EIIC component (EII-P-Man) (EIIC-Man) (Mannose permease IIC component)	PF03609;	PS51106;		ecj:JW1807;eco:b1818;
manZ	PTS system mannose-specific EIID component (EII-M-Man) (EIID-Man) (Mannose permease IID component)	PF03613;	PS51108;		ecj:JW1808;eco:b1819;
mppA	Periplasmic murein peptide-binding protein	PF00496;	PS01040;		ecj:JW1322;eco:b1329;
mtlD	Mannitol-1-phosphate 5-dehydrogenase (EC 1.1.1.17)	PF01232;PF08125;	PS00974;		ecj:JW3574;eco:b3600;
nagB	Glucosamine-6-phosphate deaminase (EC 3.5.99.6) (GlcN6P deaminase) (GNPDA) (Glucosamine-6-phosphate isomerase)	PF01182;	PS01161;	cd01399;	ecj:JW0664;eco:b0678;
nikA	Nickel-binding periplasmic protein	PF00496;	PS01040;	cd08489;	ecj:JW3441;eco:b3476;
nrfA	Cytochrome c-552 (EC 1.7.2.2) (Ammonia-forming cytochrome c nitrite reductase) (Cytochrome c nitrite reductase)	PF02335;	PS51008;		ecj:JW4031;eco:b4070;
oppA	Periplasmic oligopeptide-binding protein	PF00496;	PS01040;		ecj:JW1235;eco:b1243;
oxyR	Hydrogen peroxide-inducible genes activator (Morphology and auto-aggregation control protein)	PF00126;PF03466;	PS50931;		ecj:JW3933;eco:b3961;
pepA	Cytosol aminopeptidase (EC 3.4.11.1) (Aminopeptidase A/I) (Leucine aminopeptidase) (LAP) (EC 3.4.11.10) (Leucyl aminopeptidase)	PF00883;PF02789;	PS00631;	cd00433;	ecj:JW4217;eco:b4260;
pepB	Peptidase B (EC 3.4.11.23) (Aminopeptidase B)	PF12404;PF00883;	PS00631;	cd00433;	ecj:JW2507;eco:b2523;
pepD	Cytosol non-specific dipeptidase (EC 3.4.13.18) (Aminoacyl-histidine dipeptidase) (Beta-alanyl-histidine dipeptidase) (Carnosinase) (Cysteinylglycinase) (Peptidase D) (Xaa-His dipeptidase) (X-His dipeptidase)	PF07687;PF01546;		cd03890;	ecj:JW0227;eco:b0237;
pepN	Aminopeptidase N (EC 3.4.11.2) (Alpha-aminoacylpeptide hydrolase)	PF11940;PF01433;	PS00142;	cd09600;	ecj:JW0915;eco:b0932;
pfkA	ATP-dependent 6-phosphofructokinase isozyme 1 (ATP-PFK 1) (Phosphofructokinase 1) (EC 2.7.1.11) (6-phosphofructokinase isozyme I) (Phosphohexokinase 1)	PF00365;	PS00433;	cd00763;	ecj:JW3887;eco:b3916;
pgi	Glucose-6-phosphate isomerase (GPI) (EC 5.3.1.9) (Phosphoglucose isomerase) (PGI) (Phosphohexose isomerase) (PHI)	PF00342;	PS00765;PS00174;PS51463;		ecj:JW3985;eco:b4025;
pgm	Phosphoglucomutase (PGM) (EC 5.4.2.2) (Glucose phosphomutase)	PF02878;PF02879;PF02880;PF00408;	PS00710;	cd05801;	ecj:JW0675;eco:b0688;
phnD	Phosphonates-binding periplasmic protein				ecj:JW4066;eco:b4105;
pOMP1	Putative outer membrane exporter protein
ppiA	Peptidyl-prolyl cis-trans isomerase A (PPIase A) (EC 5.2.1.8) (Cyclophilin A) (Rotamase A)	PF00160;	PS00170;PS50072;		ecj:JW3326;eco:b3363;
pstS	Phosphate-binding protein PstS (PBP)	PF12849;			ecj:JW3706;eco:b3728;
ptr	Protease 3 (EC 3.4.24.55) (Pitrilysin) (Protease III) (Protease pi)	PF00675;PF05193;PF16187;	PS00143;		ecj:JW2789;eco:b2821;
recB	RecBCD enzyme subunit RecB (EC 3.1.11.5) (Exodeoxyribonuclease V 135 kDa polypeptide) (Exodeoxyribonuclease V beta chain) (Exonuclease V subunit RecB) (ExoV subunit RecB) (Helicase/nuclease RecBCD subunit RecB)	PF00580;PF13361;	PS51198;PS51217;		ecj:JW2788;eco:b2820;
recD	RecBCD enzyme subunit RecD (EC 3.1.11.5) (Exodeoxyribonuclease V 67 kDa polypeptide) (Exodeoxyribonuclease V alpha chain) (Exonuclease V subunit RecD) (ExoV subunit RecD) (Helicase/nuclease RecBCD subunit RecD)	PF13538;			ecj:JW2787;eco:b2819;
rimI	Ribosomal-protein-alanine acetyltransferase (EC 2.3.1.128) (Acetylating enzyme for N-terminal of ribosomal protein S18)	PF00583;	PS51186;		ecj:JW4335;eco:b4373;
rlpB	LPS-assembly lipoprotein LptE (Rare lipoprotein B)	PF04390;	PS51257;		ecj:JW0636;eco:b0641;
rpoD	RNA polymerase sigma factor RpoD (Sigma-70)	PF04546;PF03979;PF00140;PF04542;PF04539;PF04545;	PS00715;PS00716;		ecj:JW3039;eco:b3067;
rseA	Anti-sigma-E factor RseA (Regulator of SigE) (Sigma-E anti-sigma factor RseA) (Sigma-E factor negative regulatory protein)	PF03873;PF03872;			ecj:JW2556;eco:b2572;
sapA	Peptide transport periplasmic protein SapA	PF00496;	PS01040;		ecj:JW1287;eco:b1294;
sbp	Sulfate-binding protein (Sulfate starvation-induced protein 2) (SSI2)		PS00401;PS00757;	cd01005;	ecj:JW3888;eco:b3917;
secA	Protein translocase subunit SecA	PF02810;PF07517;PF01043;PF07516;	PS01312;PS51196;		ecj:JW0096;eco:b0098;
sodA	Superoxide dismutase [Mn] (EC 1.15.1.1) (MnSOD)	PF02777;PF00081;	PS00088;		ecj:JW3879;eco:b3908;
sodB	Superoxide dismutase [Fe] (EC 1.15.1.1)	PF02777;PF00081;	PS00088;		ecj:JW1648;eco:b1656;
soxR	Redox-sensitive transcriptional activator SoxR	PF00376;PF09278;	PS00552;PS50937;	cd01110;	ecj:JW4024;eco:b4063;
speA	Biosynthetic arginine decarboxylase (ADC) (EC 4.1.1.19)	PF02784;PF00278;	PS00878;PS00879;	cd06830;	ecj:JW2905;eco:b2938;
surA	Chaperone SurA (Peptidyl-prolyl cis-trans isomerase SurA) (PPIase SurA) (EC 5.2.1.8) (Rotamase SurA) (Survival protein A)	PF00639;PF09312;	PS01096;PS50198;		ecj:JW0052;eco:b0053;
tauA	Taurine-binding periplasmic protein (Sulfate starvation-induced protein 1) (SSI1)	PF04069;		cd13560;	ecj:JW0357;eco:b0365;
tauD	Alpha-ketoglutarate-dependent taurine dioxygenase (EC 1.14.11.17) (2-aminoethanesulfonate dioxygenase) (Sulfate starvation-induced protein 3) (SSI3)	PF02668;			ecj:JW0360;eco:b0368;
tbpA	Thiamine-binding periplasmic protein		PS01037;	cd13545;	ecj:JW0067;eco:b0068;
tesA	Acyl-CoA thioesterase I (EC 3.1.2.-) (Lecithinase B) (Lysophospholipase L1) (EC 3.1.1.5) (Protease I)	PF13472;	PS01098;		ecj:JW0483;eco:b0494;
tynA	Poorly characterized bacterial ferric transporter protein
ucp1	Primary amine oxidase (EC 1.4.3.21) (2-phenylethylamine oxidase) (Copper amine oxidase) (Tyramine oxidase)	PF01179;PF07833;PF02727;PF02728;	PS01164;PS01165;		ecj:JW1381;eco:b1386;
uidC	Membrane-associated protein UidC	PF03573;			ecj:JW1607;eco:b1615;
ushA	Protein UshA [Includes: UDP-sugar hydrolase (EC 3.6.1.45) (UDP-sugar diphosphatase) (UDP-sugar pyrophosphatase); 5'-nucleotidase (5'-NT) (EC 3.1.3.5)]	PF02872;PF00149;	PS00785;PS00786;		ecj:JW0469;eco:b0480;
wza	Putative polysaccharide export protein wza	PF02563;PF10531;	PS51257;		ecj:JW2047;eco:b2062;
yadT	Vitamin B12-binding protein	PF01497;	PS50983;		ecj:JW0154;eco:b0158;
yaeT	Outer membrane protein assembly factor BamA (Omp85)	PF01103;PF07244;	PS51779;		ecj:JW0172;eco:b0177;
yajF	Fructokinase (EC 2.7.1.4) (D-fructose kinase) (Manno(fructo)kinase)	PF00480;	PS01125;		ecj:JW0385;eco:b0394;
ybeJ	Glutamate/aspartate import solute-binding protein	PF00497;			ecj:JW5092;eco:b0655;
ybeQ	Uncharacterized protein YbeQ	PF08238;			ecj:JW5091;eco:b0644;
ybhE	6-phosphogluconolactonase (6-P-gluconolactonase) (Pgl) (EC 3.1.1.31)	PF10282;			ecj:JW0750;eco:b0767;
yccZ	Putative polysaccharide export protein GfcE (Group 4 capsule protein E homolog)	PF02563;PF10531;	PS51257;		ecj:JW0966;eco:b0983;
ycjM	Putative sucrose phosphorylase (EC 2.4.1.7) (Sucrose glucosyltransferase)	PF00128;		cd11356;	ecj:JW1302;eco:b1309;
ydcS	Putative ABC transporter periplasmic-binding protein YdcS				ecj:JW1435;eco:b1440;
yddB	Uncharacterized protein YddB (CDS103)	PF07715;PF00593;			ecj:JW1490;eco:b1495;
yeaZ	tRNA threonylcarbamoyladenosine biosynthesis protein TsaB (t(6)A37 threonylcarbamoyladenosine biosynthesis protein TsaB)	PF00814;			ecj:JW1796;eco:b1807;
yfcG	Disulfide-bond oxidoreductase YfcG (EC 1.8.4.-) (GSH-dependent disulfide-bond oxidoreductase YfcG) (GST N1-1) (GST-like protein YfcG) (Organic hydroperoxidase) (EC 1.11.1.-)	PF00043;PF02798;	PS50405;PS50404;		ecj:JW2299;eco:b2302;
ygiS	Probable deoxycholate-binding periplasmic protein YgiS	PF00496;			ecj:JW2988;eco:b3020;
ygjD	tRNA N6-adenosine threonylcarbamoyltransferase (EC 2.3.1.234) (N6-L-threonylcarbamoyladenine synthase) (t(6)A synthase) (t(6)A37 threonylcarbamoyladenosine biosynthesis protein TsaD) (tRNA threonylcarbamoyladenosine biosynthesis protein TsaD)	PF00814;	PS01016;		ecj:JW3036;eco:b3064;
yhdW	Putative amino-acid ABC transporter-binding protein YhdW	PF00497;	PS01039;		ecj:JW3236;
yihT	Sulfofructosephosphate aldolase (SFP aldolase) (EC 4.1.2.57)	PF01791;			ecj:JW3852;eco:b3881;
yjeE	tRNA threonylcarbamoyladenosine biosynthesis protein TsaE (t(6)A37 threonylcarbamoyladenosine biosynthesis protein TsaE)	PF02367;			ecj:JW4126;eco:b4168;
ymcA	Uncharacterized lipoprotein GfcD (Group 4 capsule protein D homolog)	PF06082;	PS51257;		ecj:JW0967;eco:b0984;
ynjE	Thiosulfate sulfurtransferase YnjE (EC 2.8.1.1)	PF00581;	PS51257;PS00380;PS00683;PS50206;		ecj:JW5287;eco:b1757;
znuA	High-affinity zinc uptake system protein ZnuA	PF01297;			ecj:JW5831;eco:b1857;

## Sheet: Description_Human_Proteins
Proteins_identifier	Protein_names	Pfam_identifier	PROSITE_identifier	CDD_identifier	KEGG_identifier
ABCA10	ATP-binding cassette sub-family A member 10	PF00005;	PS00211;PS50893;		hsa:10349;
ABCA12	ATP-binding cassette sub-family A member 12 (ATP-binding cassette transporter 12) (ATP-binding cassette 12)	PF00005;	PS00211;PS50893;		hsa:26154;
ABCA2	ATP-binding cassette sub-family A member 2 (ATP-binding cassette transporter 2) (ATP-binding cassette 2)	PF00005;	PS00211;PS50893;		hsa:20;
ABCA5	ATP-binding cassette sub-family A member 5	PF00005;	PS00211;PS50893;		hsa:23461;
ABCA6	ATP-binding cassette sub-family A member 6	PF00005;	PS50893;		hsa:23460;
ABCA9	ATP-binding cassette sub-family A member 9	PF00005;	PS50893;		hsa:10350;
ABCB1	Multidrug resistance protein 1 (EC 3.6.3.44) (ATP-binding cassette sub-family B member 1) (P-glycoprotein 1) (CD antigen CD243)	PF00664;PF00005;	PS50929;PS00211;PS50893;		hsa:5243;
ABCB4	Phosphatidylcholine translocator ABCB4 (ATP-binding cassette sub-family B member 4) (Multidrug resistance protein 3) (EC 3.6.3.44) (P-glycoprotein 3)	PF00664;PF00005;	PS50929;PS00211;PS50893;		hsa:5244;
ABCB5	ATP-binding cassette sub-family B member 5 (ABCB5 P-gp) (P-glycoprotein ABCB5)	PF00664;PF00005;	PS50929;PS00211;PS50893;		hsa:340273;
ABCB6	ATP-binding cassette sub-family B member 6, mitochondrial (Mitochondrial ABC transporter 3) (Mt-ABC transporter 3) (P-glycoprotein-related protein) (Ubiquitously-expressed mammalian ABC half transporter)	PF00664;PF00005;PF16185;	PS50929;PS00211;PS50893;		hsa:10058;
ABCB8	ATP-binding cassette sub-family B member 8, mitochondrial (Mitochondrial ATP-binding cassette 1) (M-ABC1)	PF00664;PF00005;	PS50929;PS00211;PS50893;		hsa:11194;
ABCB9	ATP-binding cassette sub-family B member 9 (ATP-binding cassette transporter 9) (ABC transporter 9 protein) (hABCB9) (TAP-like protein) (TAPL)	PF00664;PF00005;	PS50929;PS00211;PS50893;		hsa:23457;
ABCC10	Multidrug resistance-associated protein 7 (ATP-binding cassette sub-family C member 10)	PF00664;PF00005;	PS50929;PS00211;PS50893;		hsa:89845;
ABCC11	ATP-binding cassette sub-family C member 11 (Multidrug resistance-associated protein 8)	PF00664;PF00005;	PS50929;PS00211;PS50893;		hsa:85320;
ABCC3	Canalicular multispecific organic anion transporter 2 (ATP-binding cassette sub-family C member 3) (Multi-specific organic anion transporter D) (MOAT-D) (Multidrug resistance-associated protein 3)	PF00664;PF00005;	PS50929;PS00211;PS50893;		hsa:8714;
ABCC4	Multidrug resistance-associated protein 4 (ATP-binding cassette sub-family C member 4) (MRP/cMOAT-related ABC transporter) (Multi-specific organic anion transporter B) (MOAT-B)	PF00664;PF00005;	PS50929;PS00211;PS50893;		hsa:10257;
ABCC6	Multidrug resistance-associated protein 6 (ATP-binding cassette sub-family C member 6) (Anthracycline resistance-associated protein) (Multi-specific organic anion transporter E) (MOAT-E)	PF00664;PF00005;	PS50929;PS00211;PS50893;		hsa:368;
ABCC8	ATP-binding cassette sub-family C member 8 (Sulfonylurea receptor 1)	PF00664;PF00005;	PS50929;PS00211;PS50893;		hsa:6833;
ABCC9	ATP-binding cassette sub-family C member 9 (Sulfonylurea receptor 2)	PF00664;PF00005;	PS50929;PS00211;PS50893;		hsa:10060;
ABCD1	ATP-binding cassette sub-family D member 1 (Adrenoleukodystrophy protein) (ALDP)	PF06472;PF00005;	PS50929;PS00211;PS50893;		hsa:215;
ABCG1	ATP-binding cassette sub-family G member 1 (ATP-binding cassette transporter 8) (White protein homolog)	PF01061;PF00005;	PS00211;PS50893;		hsa:9619;
ABCG2	ATP-binding cassette sub-family G member 2 (Breast cancer resistance protein) (CDw338) (Mitoxantrone resistance-associated protein) (Placenta-specific ATP-binding cassette transporter) (Urate exporter) (CD antigen CD338)	PF01061;PF00005;	PS50893;		hsa:9429;
ABCG4	ATP-binding cassette sub-family G member 4	PF01061;PF00005;	PS00211;PS50893;		hsa:64137;
ABCG8	ATP-binding cassette sub-family G member 8 (Sterolin-2)	PF01061;PF00005;	PS00211;PS50893;		hsa:64241;
ACAD11	Acyl-CoA dehydrogenase family member 11 (ACAD-11) (EC 1.3.99.-)	PF00441;PF02770;PF02771;PF01636;			hsa:84129;
ACADM	Medium-chain specific acyl-CoA dehydrogenase, mitochondrial (MCAD) (EC 1.3.8.7)	PF00441;PF02770;PF02771;	PS00072;PS00073;		hsa:34;
ACO2	Aconitate hydratase, mitochondrial (Aconitase) (EC 4.2.1.3) (Citrate hydro-lyase)	PF00330;PF00694;	PS00450;PS01244;		hsa:50;
ACP1	Low molecular weight phosphotyrosine protein phosphatase (LMW-PTP) (LMW-PTPase) (EC 3.1.3.48) (Adipocyte acid phosphatase) (Low molecular weight cytosolic acid phosphatase) (EC 3.1.3.2) (Red cell acid phosphatase 1)	PF01451;		cd00115;	hsa:52;
ACSM3	Acyl-coenzyme A synthetase ACSM3, mitochondrial (EC 6.2.1.2) (Acyl-CoA synthetase medium-chain family member 3) (Butyrate--CoA ligase 3) (Butyryl-coenzyme A synthetase 3) (Middle-chain acyl-CoA synthetase 3) (Protein SA homolog)	PF00501;PF13193;	PS00455;		hsa:6296;
ACSM5	Acyl-coenzyme A synthetase ACSM5, mitochondrial (EC 6.2.1.2) (Acyl-CoA synthetase medium-chain family member 5)	PF00501;PF13193;	PS00455;		hsa:54988;
ACVR1	Activin receptor type-1 (EC 2.7.11.30) (Activin receptor type I) (ACTR-I) (Activin receptor-like kinase 2) (ALK-2) (Serine/threonine-protein kinase receptor R1) (SKR1) (TGF-B superfamily receptor type I) (TSR-I)	PF01064;PF00069;PF08515;	PS51256;PS00107;PS50011;PS00108;		hsa:90;
AGMAT	Agmatinase, mitochondrial (EC 3.5.3.11) (Agmatine ureohydrolase) (AUH)	PF00491;	PS01053;PS51409;		hsa:79814;
AK1	Adenylate kinase isoenzyme 1 (AK 1) (EC 2.7.4.3) (EC 2.7.4.6) (ATP-AMP transphosphorylase 1) (ATP:AMP phosphotransferase) (Adenylate monophosphate kinase) (Myokinase)		PS00113;	cd01428;	hsa:203;
AK2	Adenylate kinase 2, mitochondrial (AK 2) (EC 2.7.4.3) (ATP-AMP transphosphorylase 2) (ATP:AMP phosphotransferase) (Adenylate monophosphate kinase) [Cleaved into: Adenylate kinase 2, mitochondrial, N-terminally processed]	PF05191;	PS00113;	cd01428;	hsa:204;
AK5	Adenylate kinase isoenzyme 5 (AK 5) (EC 2.7.4.3) (EC 2.7.4.6) (ATP-AMP transphosphorylase 5)		PS00113;	cd01428;	hsa:26289;
AK7	Adenylate kinase 7 (AK 7) (EC 2.7.4.3) (EC 2.7.4.6) (ATP-AMP transphosphorylase 7)	PF05186;		cd01428;	hsa:122481;
ALDH16A1	Aldehyde dehydrogenase family 16 member A1	PF00171;			hsa:126133;
ALDH1A1	Retinal dehydrogenase 1 (RALDH 1) (RalDH1) (EC 1.2.1.-) (EC 1.2.1.36) (ALDH-E1) (ALHDII) (Aldehyde dehydrogenase family 1 member A1) (Aldehyde dehydrogenase, cytosolic)	PF00171;	PS00070;PS00687;		hsa:216;
ALDH1L1	Cytosolic 10-formyltetrahydrofolate dehydrogenase (10-FTHFDH) (FDH) (EC 1.5.1.6) (Aldehyde dehydrogenase family 1 member L1)	PF00171;PF02911;PF00551;PF00550;	PS50075;PS00070;PS00687;PS00373;		hsa:10840;
ALDH3A1	Aldehyde dehydrogenase, dimeric NADP-preferring (EC 1.2.1.5) (ALDHIII) (Aldehyde dehydrogenase 3) (Aldehyde dehydrogenase family 3 member A1)	PF00171;	PS00070;PS00687;		hsa:218;
ALDH3B1	Aldehyde dehydrogenase family 3 member B1 (EC 1.2.1.5) (Aldehyde dehydrogenase 7)	PF00171;	PS00070;PS00687;		hsa:221;
ALDH3B2	Aldehyde dehydrogenase family 3 member B2 (EC 1.2.1.5) (Aldehyde dehydrogenase 8)	PF00171;	PS00070;PS00687;		hsa:222;
ALDH4A1	Delta-1-pyrroline-5-carboxylate dehydrogenase, mitochondrial (P5C dehydrogenase) (EC 1.2.1.88) (Aldehyde dehydrogenase family 4 member A1) (L-glutamate gamma-semialdehyde dehydrogenase)	PF00171;	PS00070;PS00687;	cd07123;	hsa:8659;
ALDH5A1	Succinate-semialdehyde dehydrogenase, mitochondrial (EC 1.2.1.24) (Aldehyde dehydrogenase family 5 member A1) (NAD(+)-dependent succinic semialdehyde dehydrogenase)	PF00171;	PS00070;PS00687;		hsa:7915;
ALDH9A1	4-trimethylaminobutyraldehyde dehydrogenase (TMABADH) (EC 1.2.1.47) (Aldehyde dehydrogenase E3 isozyme) (Aldehyde dehydrogenase family 9 member A1) (EC 1.2.1.3) (Gamma-aminobutyraldehyde dehydrogenase) (EC 1.2.1.19) (R-aminobutyraldehyde dehydrogenase) [Cleaved into: 4-trimethylaminobutyraldehyde dehydrogenase, N-terminally processed]	PF00171;	PS00070;PS00687;		hsa:223;
ALOX5	Arachidonate 5-lipoxygenase (5-LO) (5-lipoxygenase) (EC 1.13.11.34)	PF00305;PF01477;	PS00711;PS00081;PS51393;PS50095;		hsa:240;
ALPI	Intestinal-type alkaline phosphatase (IAP) (Intestinal alkaline phosphatase) (EC 3.1.3.1)	PF00245;	PS00123;	cd00016;	hsa:248;
ALPPL2	Alkaline phosphatase, placental-like (EC 3.1.3.1) (ALP-1) (Alkaline phosphatase Nagao isozyme) (Germ cell alkaline phosphatase) (GCAP) (Placental alkaline phosphatase-like) (PLAP-like)	PF00245;	PS00123;	cd00016;	hsa:251;
AMPD1	AMP deaminase 1 (EC 3.5.4.6) (AMP deaminase isoform M) (Myoadenylate deaminase)	PF00962;	PS00485;	cd01319;	hsa:270;
AMPD3	AMP deaminase 3 (EC 3.5.4.6) (AMP deaminase isoform E) (Erythrocyte AMP deaminase)	PF00962;	PS00485;	cd01319;	hsa:272;
AMT	Aminomethyltransferase, mitochondrial (EC 2.1.2.10) (Glycine cleavage system T protein) (GCVT)	PF01571;PF08669;			hsa:275;
ANKAR	Ankyrin and armadillo repeat-containing protein	PF12796;PF00514;	PS50297;PS50088;PS50176;		hsa:150709;
APOA2	Apolipoprotein A-II (Apo-AII) (ApoA-II) (Apolipoprotein A2) [Cleaved into: Proapolipoprotein A-II (ProapoA-II); Truncated apolipoprotein A-II (Apolipoprotein A-II(1-76))]				hsa:336;
APP	Amyloid beta A4 protein (ABPP) (APPI) (APP) (Alzheimer disease amyloid protein) (Amyloid precursor protein) (Beta-amyloid precursor protein) (Cerebral vascular amyloid peptide) (CVAP) (PreA4) (Protease nexin-II) (PN-II) [Cleaved into: N-APP; Soluble APP-alpha (S-APP-alpha); Soluble APP-beta (S-APP-beta); C99; Beta-amyloid protein 42 (Beta-APP42); Beta-amyloid protein 40 (Beta-APP40); C83; P3(42);…	PF10515;PF12924;PF12925;PF02177;PF03494;PF00014;	PS00319;PS00320;PS00280;PS50279;		hsa:351;
ARG2	Arginase-2, mitochondrial (EC 3.5.3.1) (Kidney-type arginase) (Non-hepatic arginase) (Type II arginase)	PF00491;	PS01053;PS51409;		hsa:384;
ASNS	Asparagine synthetase [glutamine-hydrolyzing] (EC 6.3.5.4) (Cell cycle control protein TS11) (Glutamine-dependent asparagine synthetase)	PF00733;PF13537;	PS51278;	cd01991;cd00712;	hsa:440;
ASRGL1	Isoaspartyl peptidase/L-asparaginase (EC 3.4.19.5) (EC 3.5.1.1) (Asparaginase-like protein 1) (Beta-aspartyl-peptidase) (Isoaspartyl dipeptidase) (L-asparagine amidohydrolase) [Cleaved into: Isoaspartyl peptidase/L-asparaginase alpha chain; Isoaspartyl peptidase/L-asparaginase beta chain]	PF01112;		cd04702;	hsa:80150;
ATIC	Bifunctional purine biosynthesis protein PURH [Cleaved into: Bifunctional purine biosynthesis protein PURH, N-terminally processed] [Includes: Phosphoribosylaminoimidazolecarboxamide formyltransferase (EC 2.1.2.3) (5-aminoimidazole-4-carboxamide ribonucleotide formyltransferase) (AICAR transformylase); IMP cyclohydrolase (EC 3.5.4.10) (ATIC) (IMP synthase) (Inosinicase)]	PF01808;PF02142;			hsa:471;
ATP6V1B2	V-type proton ATPase subunit B, brain isoform (V-ATPase subunit B 2) (Endomembrane proton pump 58 kDa subunit) (HO57) (Vacuolar proton pump subunit B 2)	PF00006;PF02874;	PS00152;		hsa:526;
BDH2	3-hydroxybutyrate dehydrogenase type 2 (EC 1.1.1.-) (EC 1.1.1.30) (Dehydrogenase/reductase SDR family member 6) (Oxidoreductase UCPA) (R-beta-hydroxybutyrate dehydrogenase) (Short chain dehydrogenase/reductase family 15C member 1)		PS00061;		hsa:56898;
BSG	Basigin (5F7) (Collagenase stimulatory factor) (Extracellular matrix metalloproteinase inducer) (EMMPRIN) (Leukocyte activation antigen M6) (OK blood group antigen) (Tumor cell-derived collagenase stimulatory factor) (TCSF) (CD antigen CD147)		PS50835;		hsa:682;
CANT1	Soluble calcium-activated nucleotidase 1 (SCAN-1) (EC 3.6.1.6) (Apyrase homolog) (Putative MAPK-activating protein PM09) (Putative NF-kappa-B-activating protein 107)	PF06079;			hsa:124583;
CANX	Calnexin (IP90) (Major histocompatibility complex class I antigen-binding protein p88) (p90)	PF00262;	PS00803;PS00804;PS00805;		hsa:821;
CASK	Peripheral plasma membrane protein CASK (hCASK) (EC 2.7.11.1) (Calcium/calmodulin-dependent serine protein kinase) (Protein lin-2 homolog)	PF00625;PF02828;PF00595;PF00069;PF07653;	PS00856;PS50052;PS51022;PS50106;PS50011;PS50002;		hsa:8573;
CBS	Cystathionine beta-synthase (EC 4.2.1.22) (Beta-thionase) (Serine sulfhydrase)	PF00571;PF00291;	PS51371;PS00901;		hsa:102724560;hsa:875;
CCDC6	Coiled-coil domain-containing protein 6 (Papillary thyroid carcinoma-encoded protein) (Protein H4)	PF09755;			hsa:8030;
CD38	ADP-ribosyl cyclase/cyclic ADP-ribose hydrolase 1 (EC 3.2.2.6) (2'-phospho-ADP-ribosyl cyclase) (2'-phospho-ADP-ribosyl cyclase/2'-phospho-cyclic-ADP-ribose transferase) (EC 2.4.99.20) (2'-phospho-cyclic-ADP-ribose transferase) (ADP-ribosyl cyclase 1) (ADPRC 1) (Cyclic ADP-ribose hydrolase 1) (cADPr hydrolase 1) (T10) (CD antigen CD38)	PF02267;			hsa:952;
CFH	Complement factor H (H factor 1)	PF00084;	PS50923;	cd00033;	hsa:3075;
CS	Citrate synthase, mitochondrial (EC 2.3.3.1) (Citrate (Si)-synthase)	PF00285;	PS00480;		hsa:1431;
CTH	Cystathionine gamma-lyase (EC 4.4.1.1) (Cysteine-protein sulfhydrase) (Gamma-cystathionase)	PF01053;	PS00868;	cd00614;	hsa:1491;
CYP3A4	Cytochrome P450 3A4 (EC 1.14.13.-) (1,8-cineole 2-exo-monooxygenase) (EC 1.14.13.157) (Albendazole monooxygenase) (EC 1.14.13.32) (Albendazole sulfoxidase) (CYPIIIA3) (CYPIIIA4) (Cholesterol 25-hydroxylase) (EC 1.14.14.1) (Cytochrome P450 3A3) (Cytochrome P450 HLp) (Cytochrome P450 NF-25) (Cytochrome P450-PCN1) (Nifedipine oxidase) (Quinine 3-monooxygenase) (EC 1.14.13.67) (Taurochenodeoxycholate…	PF00067;	PS00086;		hsa:1576;
DCTD	Deoxycytidylate deaminase (EC 3.5.4.12) (dCMP deaminase)	PF00383;	PS00903;PS51747;	cd01286;	hsa:1635;
DERL1	Derlin-1 (Degradation in endoplasmic reticulum protein 1) (DERtrin-1) (Der1-like protein 1)				hsa:79139;
DHDDS	Dehydrodolichyl diphosphate synthase complex subunit DHDDS (EC 2.5.1.87) (Cis-isoprenyltransferase) (CIT) (Cis-IPTase) (Epididymis tissue protein Li 189m)	PF01255;	PS01066;	cd00475;	hsa:79947;
DHRS7	Dehydrogenase/reductase SDR family member 7 (EC 1.1.-.-) (Retinal short-chain dehydrogenase/reductase 4) (retSDR4) (Short chain dehydrogenase/reductase family 34C member 1)	PF00106;	PS00061;		hsa:51635;
DHRS9	Dehydrogenase/reductase SDR family member 9 (EC 1.1.-.-) (3-alpha hydroxysteroid dehydrogenase) (3-alpha-HSD) (NADP-dependent retinol dehydrogenase/reductase) (RDH-E2) (RDHL) (Retinol dehydrogenase 15) (Short chain dehydrogenase/reductase family 9C member 4) (Short-chain dehydrogenase/reductase retSDR8) (Tracheobronchial epithelial cell-specific retinol dehydrogenase) (RDH-TBE)	PF00106;			hsa:10170;
DLD	Dihydrolipoyl dehydrogenase, mitochondrial (EC 1.8.1.4) (Dihydrolipoamide dehydrogenase) (Glycine cleavage system L protein)	PF07992;PF02852;	PS00076;		hsa:1738;
DPEP1	Dipeptidase 1 (EC 3.4.13.19) (Dehydropeptidase-I) (Microsomal dipeptidase) (Renal dipeptidase) (hRDP)	PF01244;	PS00869;PS51365;	cd01301;	hsa:1800;
E2F1	Transcription factor E2F1 (E2F-1) (PBR3) (Retinoblastoma-associated protein 1) (RBAP-1) (Retinoblastoma-binding protein 3) (RBBP-3) (pRB-binding protein E2F-1)	PF16421;PF02319;		cd14660;	hsa:1869;
EEF1A2	Elongation factor 1-alpha 2 (EF-1-alpha-2) (Eukaryotic elongation factor 1 A-2) (eEF1A-2) (Statin-S1)	PF03144;PF03143;	PS00301;PS51722;		hsa:1917;
EMCN	Endomucin (Endomucin-2) (Gastric cancer antigen Ga34) (Mucin-14) (MUC-14)	PF07010;			hsa:51705;
ENPP1	Ectonucleotide pyrophosphatase/phosphodiesterase family member 1 (E-NPP 1) (Membrane component chromosome 6 surface marker 1) (Phosphodiesterase I/nucleotide pyrophosphatase 1) (Plasma-cell membrane glycoprotein PC-1) [Includes: Alkaline phosphodiesterase I (EC 3.1.4.1); Nucleotide pyrophosphatase (NPPase) (EC 3.6.1.9) (Nucleotide diphosphatase)]	PF01223;PF01663;PF01033;	PS00524;PS50958;		hsa:5167;
ENTPD1	Ectonucleoside triphosphate diphosphohydrolase 1 (NTPDase 1) (EC 3.6.1.5) (Ecto-ATP diphosphohydrolase 1) (Ecto-ATPDase 1) (Ecto-ATPase 1) (Ecto-apyrase) (Lymphoid cell activation antigen) (CD antigen CD39)	PF01150;	PS01238;		hsa:953;
ENTPD4	Ectonucleoside triphosphate diphosphohydrolase 4 (NTPDase 4) (EC 3.6.1.6) (Lysosomal apyrase-like protein of 70 kDa) (Uridine-diphosphatase) (UDPase)	PF01150;	PS01238;		hsa:9583;
ENTPD8	Ectonucleoside triphosphate diphosphohydrolase 8 (E-NTPDase 8) (NTPDase 8) (NTPDase8) (EC 3.6.1.5)	PF01150;	PS01238;		hsa:377841;
FBXO3	F-box only protein 3	PF04379;PF12937;PF09346;	PS51087;PS50181;		hsa:26273;
FKBP2	Peptidyl-prolyl cis-trans isomerase FKBP2 (PPIase FKBP2) (EC 5.2.1.8) (13 kDa FK506-binding protein) (13 kDa FKBP) (FKBP-13) (FK506-binding protein 2) (FKBP-2) (Immunophilin FKBP13) (Rotamase)	PF00254;	PS50059;		hsa:2286;
G6PD	Glucose-6-phosphate 1-dehydrogenase (G6PD) (EC 1.1.1.49)	PF02781;PF00479;	PS00069;		hsa:2539;
GALT	Galactose-1-phosphate uridylyltransferase (Gal-1-P uridylyltransferase) (EC 2.7.7.12) (UDP-glucose--hexose-1-phosphate uridylyltransferase)	PF02744;PF01087;	PS00117;		hsa:2592;
GBE1	1,4-alpha-glucan-branching enzyme (EC 2.4.1.18) (Brancher enzyme) (Glycogen-branching enzyme)	PF00128;PF02806;PF02922;			hsa:2632;
GGT1	Gamma-glutamyltranspeptidase 1 (GGT 1) (EC 2.3.2.2) (Gamma-glutamyltransferase 1) (Glutathione hydrolase 1) (EC 3.4.19.13) (Leukotriene-C4 hydrolase) (EC 3.4.19.14) (CD antigen CD224) [Cleaved into: Gamma-glutamyltranspeptidase 1 heavy chain; Gamma-glutamyltranspeptidase 1 light chain]	PF01019;	PS00462;		hsa:2678;
GGT5	Gamma-glutamyltransferase 5 (GGT 5) (EC 2.3.2.2) (Gamma-glutamyl transpeptidase-related enzyme) (GGT-rel) (Gamma-glutamyltransferase-like activity 1) (Gamma-glutamyltranspeptidase 5) (Glutathione hydrolase 5) (EC 3.4.19.13) (Leukotriene-C4 hydrolase) (EC 3.4.19.14) [Cleaved into: Gamma-glutamyltransferase 5 heavy chain; Gamma-glutamyltransferase 5 light chain]	PF01019;	PS00462;		hsa:2687;
GGTLC1	Gamma-glutamyltransferase light chain 1 (Gamma-glutamyltransferase-like activity 4) (Gamma-glutamyltransferase-like protein 6)	PF01019;	PS00462;		hsa:92086;
GMPS	GMP synthase [glutamine-hydrolyzing] (EC 6.3.5.2) (GMP synthetase) (Glutamine amidotransferase)	PF00117;PF00958;PF02540;	PS51273;PS51553;	cd01742;cd01997;	hsa:8833;
GOT1	Aspartate aminotransferase, cytoplasmic (cAspAT) (EC 2.6.1.1) (EC 2.6.1.3) (Cysteine aminotransferase, cytoplasmic) (Cysteine transaminase, cytoplasmic) (cCAT) (Glutamate oxaloacetate transaminase 1) (Transaminase A)	PF00155;	PS00105;		hsa:2805;
GOT2	Aspartate aminotransferase, mitochondrial (mAspAT) (EC 2.6.1.1) (EC 2.6.1.7) (Fatty acid-binding protein) (FABP-1) (Glutamate oxaloacetate transaminase 2) (Kynurenine aminotransferase 4) (Kynurenine aminotransferase IV) (Kynurenine--oxoglutarate transaminase 4) (Kynurenine--oxoglutarate transaminase IV) (Plasma membrane-associated fatty acid-binding protein) (FABPpm) (Transaminase A)	PF00155;	PS00105;		hsa:2806;
GPX4	Phospholipid hydroperoxide glutathione peroxidase, mitochondrial (PHGPx) (EC 1.11.1.12) (Glutathione peroxidase 4) (GPx-4) (GSHPx-4)	PF00255;	PS00460;PS00763;PS51355;	cd00340;	hsa:2879;
GPX5	Epididymal secretory glutathione peroxidase (EC 1.11.1.9) (Epididymis-specific glutathione peroxidase-like protein) (EGLP) (Glutathione peroxidase 5) (GPx-5) (GSHPx-5)	PF00255;	PS00460;PS00763;PS51355;	cd00340;	hsa:2880;
GSTA2	Glutathione S-transferase A2 (EC 2.5.1.18) (GST HA subunit 2) (GST class-alpha member 2) (GST-gamma) (GSTA2-2) (GTH2)	PF14497;PF02798;	PS50405;PS50404;		hsa:2939;
GSTZ1	Maleylacetoacetate isomerase (MAAI) (EC 5.2.1.2) (GSTZ1-1) (Glutathione S-transferase zeta 1) (EC 2.5.1.18)	PF14497;PF13417;	PS50405;PS50404;		hsa:2954;
GUSB	Beta-glucuronidase (EC 3.2.1.31) (Beta-G1)	PF00703;PF02836;PF02837;	PS00719;PS00608;		hsa:2990;
H6PD	GDH/6PGL endoplasmic bifunctional protein [Includes: Glucose 1-dehydrogenase (EC 1.1.1.47) (Hexose-6-phosphate dehydrogenase); 6-phosphogluconolactonase (6PGL) (EC 3.1.1.31)]	PF02781;PF00479;PF01182;	PS00069;	cd01400;	hsa:9563;
HSD17B11	Estradiol 17-beta-dehydrogenase 11 (EC 1.1.1.62) (17-beta-hydroxysteroid dehydrogenase 11) (17-beta-HSD 11) (17bHSD11) (17betaHSD11) (17-beta-hydroxysteroid dehydrogenase XI) (17-beta-HSD XI) (17betaHSDXI) (Cutaneous T-cell lymphoma-associated antigen HD-CL-03) (CTCL-associated antigen HD-CL-03) (Dehydrogenase/reductase SDR family member 8) (Retinal short-chain dehydrogenase/reductase 2) (retSDR2…	PF00106;			hsa:51170;
HSD17B8	Estradiol 17-beta-dehydrogenase 8 (EC 1.1.1.62) (17-beta-hydroxysteroid dehydrogenase 8) (17-beta-HSD 8) (3-ketoacyl-[acyl-carrier-protein] reductase alpha subunit) (KAR alpha subunit) (3-oxoacyl-[acyl-carrier-protein] reductase) (EC 1.1.1.-) (Protein Ke6) (Ke-6) (Really interesting new gene 2 protein) (Short chain dehydrogenase/reductase family 30C member 1) (Testosterone 17-beta-dehydrogenase 8…		PS00061;		hsa:7923;
HTRA2	Serine protease HTRA2, mitochondrial (EC 3.4.21.108) (High temperature requirement protein A2) (HtrA2) (Omi stress-regulated endoprotease) (Serine protease 25) (Serine proteinase OMI)	PF13180;	PS50106;		hsa:27429;
IDE	Insulin-degrading enzyme (EC 3.4.24.56) (Abeta-degrading protease) (Insulin protease) (Insulinase) (Insulysin)	PF00675;PF05193;PF16187;	PS00143;		hsa:3416;
IMPDH1	Inosine-5'-monophosphate dehydrogenase 1 (IMP dehydrogenase 1) (IMPD 1) (IMPDH 1) (EC 1.1.1.205) (IMPDH-I)	PF00571;PF00478;	PS51371;PS00487;	cd00381;	hsa:3614;
INS-IGF2	Insulin, isoform 2 (INS-IGF2 readthrough transcript protein)	PF00049;			hsa:723961;
ITGA2B	Integrin alpha-IIb (GPalpha IIb) (GPIIb) (Platelet membrane glycoprotein IIb) (CD antigen CD41) [Cleaved into: Integrin alpha-IIb heavy chain; Integrin alpha-IIb light chain, form 1; Integrin alpha-IIb light chain, form 2]	PF01839;PF00357;PF08441;	PS51470;PS00242;		hsa:3674;
KHK	Ketohexokinase (EC 2.7.1.3) (Hepatic fructokinase)	PF00294;			hsa:3795;
LAP3	Cytosol aminopeptidase (EC 3.4.11.1) (Leucine aminopeptidase 3) (LAP-3) (Leucyl aminopeptidase) (Peptidase S) (Proline aminopeptidase) (EC 3.4.11.5) (Prolyl aminopeptidase)	PF00883;PF02789;	PS00631;	cd00433;	hsa:51056;
LARS2	Probable leucine--tRNA ligase, mitochondrial (EC 6.1.1.4) (Leucyl-tRNA synthetase) (LeuRS)	PF08264;PF00133;	PS00178;		hsa:23395;
LEPR	Leptin receptor (LEP-R) (HuB219) (OB receptor) (OB-R) (CD antigen CD295)	PF06328;	PS50853;PS01353;	cd00063;	hsa:3953;
MAPK14	Mitogen-activated protein kinase 14 (MAP kinase 14) (MAPK 14) (EC 2.7.11.24) (Cytokine suppressive anti-inflammatory drug-binding protein) (CSAID-binding protein) (CSBP) (MAP kinase MXI2) (MAX-interacting protein 2) (Mitogen-activated protein kinase p38 alpha) (MAP kinase p38 alpha) (Stress-activated protein kinase 2a) (SAPK2a)	PF00069;	PS01351;PS00107;PS50011;		hsa:1432;
MGST2	Microsomal glutathione S-transferase 2 (Microsomal GST-2) (EC 2.5.1.18) (Microsomal GST-II)	PF01124;	PS01297;		hsa:4258;
MME	Neprilysin (EC 3.4.24.11) (Atriopeptidase) (Common acute lymphocytic leukemia antigen) (CALLA) (Enkephalinase) (Neutral endopeptidase 24.11) (NEP) (Neutral endopeptidase) (Skin fibroblast elastase) (SFE) (CD antigen CD10)	PF01431;PF05649;	PS00142;	cd08662;	hsa:4311;
MPI	Mannose-6-phosphate isomerase (EC 5.3.1.8) (Phosphohexomutase) (Phosphomannose isomerase) (PMI)	PF01238;	PS00965;PS00966;		hsa:4351;
MPP2	MAGUK p55 subfamily member 2 (Discs large homolog 2) (Protein MPP2)	PF00625;PF02828;PF00595;PF07653;	PS00856;PS50052;PS51022;PS50106;PS50002;		hsa:4355;
MPP4	MAGUK p55 subfamily member 4 (Amyotrophic lateral sclerosis 2 chromosomal region candidate gene 5 protein) (Discs large homolog 6)	PF00625;PF02828;PF00595;	PS00856;PS50052;PS51022;PS50106;PS50002;		hsa:58538;
MPP6	MAGUK p55 subfamily member 6 (Veli-associated MAGUK 1) (VAM-1)	PF00625;PF02828;PF00595;PF07653;	PS00856;PS50052;PS51022;PS50106;PS50002;		hsa:51678;
MRPS2	28S ribosomal protein S2, mitochondrial (MRP-S2) (S2mt)	PF00318;	PS00962;	cd01425;	hsa:51116;
NDOR1	NADPH-dependent diflavin oxidoreductase 1 (EC 1.18.1.-) (NADPH-dependent FMN and FAD-containing oxidoreductase) (Novel reductase 1)	PF00667;PF00258;PF00175;	PS51384;PS50902;		hsa:27158;
NDUFS2	NADH dehydrogenase [ubiquinone] iron-sulfur protein 2, mitochondrial (EC 1.6.5.3) (EC 1.6.99.3) (Complex I-49kD) (CI-49kD) (NADH-ubiquinone oxidoreductase 49 kDa subunit)	PF00346;	PS00535;		hsa:4720;
NFKB1	Nuclear factor NF-kappa-B p105 subunit (DNA-binding factor KBF1) (EBP-1) (Nuclear factor of kappa light polypeptide gene enhancer in B-cells 1) [Cleaved into: Nuclear factor NF-kappa-B p50 subunit]	PF12796;PF00531;PF16179;PF00554;	PS50297;PS50088;PS01204;PS50254;	cd01177;	hsa:4790;
NMNAT2	Nicotinamide/nicotinic acid mononucleotide adenylyltransferase 2 (NMN/NaMN adenylyltransferase 2) (EC 2.7.7.1) (EC 2.7.7.18) (Nicotinamide mononucleotide adenylyltransferase 2) (NMN adenylyltransferase 2) (Nicotinate-nucleotide adenylyltransferase 2) (NaMN adenylyltransferase 2)	PF01467;			hsa:23057;
NOS3	Nitric oxide synthase, endothelial (EC 1.14.13.39) (Constitutive NOS) (cNOS) (EC-NOS) (Endothelial NOS) (eNOS) (NOS type III) (NOSIII)	PF00667;PF00258;PF00175;PF02898;	PS51384;PS50902;PS60001;		hsa:4846;
NP_001027537	Gamma-glutamyltransferase 1
NP_005256	Gamma-glutamyltranspeptidase 1
NPPA	Natriuretic peptides A (CDD-ANF) (Cardiodilatin) (CDD) (Cardiodilatin-related peptide) (CDP) (Prepronatriodilatin) [Cleaved into: Atrial natriuretic factor (ANF) (Atrial natriuretic peptide) (ANP)]	PF00212;	PS00263;		hsa:4878;
NPPB	Natriuretic peptides B (Gamma-brain natriuretic peptide) [Cleaved into: Brain natriuretic peptide 32 (BNP(1-32)) (BNP-32); BNP(1-30); BNP(1-29); BNP(1-28); BNP(2-31); BNP(3-32); BNP(3-30); BNP(3-29); BNP(4-32); BNP(4-31); BNP(4-30); BNP(4-29); BNP(4-27); BNP(5-32); BNP(5-31); BNP(5-29)]	PF00212;	PS00263;		hsa:4879;
OGDH	2-oxoglutarate dehydrogenase, mitochondrial (EC 1.2.4.2) (2-oxoglutarate dehydrogenase complex component E1) (OGDC-E1) (Alpha-ketoglutarate dehydrogenase)	PF16078;PF00676;PF16870;PF02779;			hsa:4967;
OS9	Protein OS-9 (Amplified in osteosarcoma 9)	PF07915;			hsa:10956;
OSGEPL1	Probable tRNA N6-adenosine threonylcarbamoyltransferase, mitochondrial (EC 2.3.1.234) (N6-L-threonylcarbamoyladenine synthase) (t(6)A synthase) (O-sialoglycoprotein endopeptidase-like protein 1) (t(6)A37 threonylcarbamoyladenosine biosynthesis protein OSGEPL1) (tRNA threonylcarbamoyladenosine biosynthesis protein OSGEPL1)	PF00814;			hsa:64172;
P3H1	Prolyl 3-hydroxylase 1 (EC 1.14.11.7) (Growth suppressor 1) (Leucine- and proline-enriched proteoglycan 1) (Leprecan-1)	PF13640;	PS00014;PS51471;		hsa:64175;
PDE8A	High affinity cAMP-specific and IBMX-insensitive 3',5'-cyclic phosphodiesterase 8A (EC 3.1.4.53)	PF00989;PF00233;	PS50112;PS00126;		hsa:5151;
PDPR	Pyruvate dehydrogenase phosphatase regulatory subunit, mitochondrial (PDPr)	PF01266;PF16350;PF01571;PF08669;			hsa:55066;
PECR	Peroxisomal trans-2-enoyl-CoA reductase (TERP) (EC 1.3.1.38) (2,4-dienoyl-CoA reductase-related protein) (DCR-RP) (HPDHase) (Short chain dehydrogenase/reductase family 29C member 1) (pVI-ARL)				hsa:55825;
PFKFB4	6-phosphofructo-2-kinase/fructose-2,6-bisphosphatase 4 (6PF-2-K/Fru-2,6-P2ase 4) (PFK/FBPase 4) (6PF-2-K/Fru-2,6-P2ase testis-type isozyme) [Includes: 6-phosphofructo-2-kinase (EC 2.7.1.105); Fructose-2,6-bisphosphatase (EC 3.1.3.46)]	PF01591;PF00300;	PS00175;	cd07067;	hsa:5210;
PFKL	ATP-dependent 6-phosphofructokinase, liver type (ATP-PFK) (PFK-L) (EC 2.7.1.11) (6-phosphofructokinase type B) (Phosphofructo-1-kinase isozyme B) (PFK-B) (Phosphohexokinase)	PF00365;	PS00433;		hsa:5211;
PINK1	Serine/threonine-protein kinase PINK1, mitochondrial (EC 2.7.11.1) (BRPK) (PTEN-induced putative kinase protein 1)	PF00069;	PS50011;PS00108;		hsa:65018;
PNP	Purine nucleoside phosphorylase (PNP) (EC 2.4.2.1) (Inosine phosphorylase) (Inosine-guanosine phosphorylase)	PF01048;	PS01240;		hsa:4860;
POR	NADPH--cytochrome P450 reductase (CPR) (P450R) (EC 1.6.2.4)	PF00667;PF00258;PF00175;	PS51384;PS50902;		hsa:5447;
PPIA	Peptidyl-prolyl cis-trans isomerase A (PPIase A) (EC 5.2.1.8) (Cyclophilin A) (Cyclosporin A-binding protein) (Rotamase A) [Cleaved into: Peptidyl-prolyl cis-trans isomerase A, N-terminally processed]	PF00160;	PS00170;PS50072;		hsa:5478;
PRDX4	Peroxiredoxin-4 (EC 1.11.1.15) (Antioxidant enzyme AOE372) (AOE37-2) (Peroxiredoxin IV) (Prx-IV) (Thioredoxin peroxidase AO372) (Thioredoxin-dependent peroxide reductase A0372)	PF10417;PF00578;	PS51352;		hsa:10549;
PRL	Prolactin (PRL)	PF00103;	PS00266;PS00338;		hsa:5617;
PRLR	Prolactin receptor (PRL-R)	PF09067;	PS50853;PS01352;	cd00063;	hsa:5618;
PYGB	Glycogen phosphorylase, brain form (EC 2.4.1.1)	PF00343;	PS00102;	cd04300;	hsa:5834;
RPE	Ribulose-phosphate 3-epimerase (EC 5.1.3.1) (Ribulose-5-phosphate-3-epimerase)	PF00834;	PS01085;PS01086;	cd00429;	hsa:6120;
SART3	Squamous cell carcinoma antigen recognized by T-cells 3 (SART-3) (Tat-interacting protein of 110 kDa) (Tip110) (p110 nuclear RNA-binding protein)	PF05391;PF00076;	PS50102;		hsa:9733;
SDR16C5	Epidermal retinol dehydrogenase 2 (EPHD-2) (RDH-E2) (EC 1.1.1.105) (Retinal short-chain dehydrogenase reductase 2) (retSDR2) (Short-chain dehydrogenase/reductase family 16C member 5)	PF00106;			hsa:195814;
SDR9C7	Short-chain dehydrogenase/reductase family 9C member 7 (EC 1.1.1.-) (Orphan short-chain dehydrogenase/reductase) (SDR-O) (RDH-S)	PF00106;	PS00061;		hsa:121214;
SLC37A2	Glucose-6-phosphate exchanger SLC37A2 (Solute carrier family 37 member 2)	PF07690;	PS50850;	cd06174;	hsa:219855;
SLC37A3	Sugar phosphate exchanger 3 (Solute carrier family 37 member 3)	PF07690;	PS50850;	cd06174;	hsa:84255;
SLC37A4	Glucose-6-phosphate exchanger SLC37A4 (Glucose-5-phosphate transporter) (Glucose-6-phosphate translocase) (Solute carrier family 37 member 4) (Transformation-related gene 19 protein) (TRG-19)	PF07690;	PS00942;PS50850;	cd06174;	hsa:2542;
SOD2	Superoxide dismutase [Mn], mitochondrial (EC 1.15.1.1)	PF02777;PF00081;	PS00088;		hsa:6648;
SYVN1	E3 ubiquitin-protein ligase synoviolin (EC 6.3.2.-) (Synovial apoptosis inhibitor 1)	PF13639;	PS50089;		hsa:84447;
TAP2	Antigen peptide transporter 2 (APT2) (ATP-binding cassette sub-family B member 3) (Peptide supply factor 2) (Peptide transporter PSF2) (PSF-2) (Peptide transporter TAP2) (Peptide transporter involved in antigen processing 2) (Really interesting new gene 11 protein)	PF00664;PF00005;	PS50929;PS00211;PS50893;		hsa:6891;
TGFA	Protransforming growth factor alpha [Cleaved into: Transforming growth factor alpha (TGF-alpha) (EGF-like TGF) (ETGF) (TGF type 1)]		PS00022;PS01186;PS50026;		hsa:7039;
TNF	Tumor necrosis factor (Cachectin) (TNF-alpha) (Tumor necrosis factor ligand superfamily member 2) (TNF-a) [Cleaved into: Tumor necrosis factor, membrane form (N-terminal fragment) (NTF); Intracellular domain 1 (ICD1); Intracellular domain 2 (ICD2); C-domain 1; C-domain 2; Tumor necrosis factor, soluble form]	PF00229;	PS00251;PS50049;		hsa:7124;
TP53RK	TP53-regulating kinase (EC 2.7.11.1) (Atypical serine/threonine protein kinase TP53RK) (EKC/KEOPS complex subunit TP53RK) (EC 3.6.-.-) (Nori-2) (p53-related protein kinase)	PF06293;	PS50011;PS00109;		hsa:112858;
TXNRD3	Thioredoxin reductase 3 (EC 1.8.1.9) (Thioredoxin and glutathione reductase) (Thioredoxin reductase TR2)	PF00462;PF07992;PF02852;	PS51354;PS00076;		hsa:114112;
TYMS	Thymidylate synthase (TS) (TSase) (EC 2.1.1.45)	PF00303;	PS00091;	cd00351;	hsa:7298;
UBA52	Ubiquitin-60S ribosomal protein L40 (CEP52) (Ubiquitin A-52 residue ribosomal protein fusion product 1) [Cleaved into: Ubiquitin; 60S ribosomal protein L40]	PF01020;PF00240;	PS00299;PS50053;		hsa:7311;
UBE2J1	Ubiquitin-conjugating enzyme E2 J1 (EC 2.3.2.23) (E2 ubiquitin-conjugating enzyme J1) (Non-canonical ubiquitin-conjugating enzyme 1) (NCUBE-1) (Yeast ubiquitin-conjugating enzyme UBC6 homolog E) (HsUBC6e)	PF00179;	PS50127;		hsa:51465;
UXS1	UDP-glucuronic acid decarboxylase 1 (EC 4.1.1.35) (UDP-glucuronate decarboxylase 1) (UGD) (UXS-1)	PF16363;PF11803;			hsa:80146;
XP_001129377	Gamma-glutamyltranspeptidase 2 isoform 1
XP_003846351	Gamma-glutamyltransferase 2
XP_003960853	Gamma-glutamyltransferase 2
XP_003960854	Gamma-glutamyltransferase 2
XP_003960856	Gamma-glutamyltransferase 2
YY1	Transcriptional repressor protein YY1 (Delta transcription factor) (INO80 complex subunit S) (NF-E1) (Yin and yang 1) (YY-1)	PF00096;	PS00028;PS50157;		hsa:7528;
